# Supplementary material for: 3-Nitro­benzo­nitrile
Source: IUCrdata. 2023 Sep 22;8(Pt 9):x230814. doi: 10.1107/S2414314623008143 (PMC10561223; doi:10.1107/S2414314623008143)
Supplement: Supplementary file 1 [file x-08-x230814-sup1.cif]

##############################################################################
#                                                                            #
# This CIF contains the data for a data article accepted for                 #
# publication in IUCrData. It conforms to the requirements of                #
# Notes for Authors for IUCrData, and has been                               #
# peer reviewed under the auspices of IUCrData.                              #
#                                                                            #
# Full details of the Crystallographic Information File format               #
# are given in the paper "The Crystallographic Information File (CIF):       #
# a New Standard Archive File for Crystallography" by S. R. Hall, F. H.      #
# Allen and I. D. Brown [Acta Cryst. (1991), A47, 655-685].                  #
#                                                                            #
# The current version of the core CIF dictionary is obtainable from          #
# ftp://ftp.iucr.org/pub/cif_core.dic.                                       #
#                                                                            #
# Software is freely available for graphical display of the structure(s)     #
# in this CIF. For information consult the CIF software page                 #
# http://www.iucr.org/resources/cif/software.                                #
#                                                                            #
# This file may be used for bona fide research purposes within the           #
# scientific community so long as proper attribution is given to the data    # 
# article from which it was obtained.                                        #
#                                                                            #
##############################################################################
data_I
_audit_creation_method
;
Olex2 1.5-ac5-024
(compiled 2022.04.12 svn.rca3783a0 for Rigaku Oxford Diffraction, GUI svn.r6498)
;
_journal_date_recd_electronic     2023-09-13
_journal_date_accepted     2023-09-18
_journal_name_full     'IUCrData'
_journal_year     2023
_journal_volume     8
_journal_issue      9
_journal_page_first     0
_journal_page_last     0
_journal_paper_category     HO
_journal_paper_doi     10.1107/S2414314623008143
_journal_coeditor_code     HB4451
_publ_contact_author_name     'Miha Virant'
_publ_contact_author_address
;
Jo\<zef Stefan Institute, Jamova cesta 39, 1000 Ljubljana, Slovenia
;
_publ_contact_author_email     'miha.virant@ijs.si'
_publ_contact_author_fax     ?
_publ_contact_author_phone     ?
_publ_section_title
;
3-Nitrobenzonitrile
;
loop_
    _publ_author_name
    _publ_author_footnote
    _publ_author_address
    'Virant, Miha' .
;
Jo\<zef Stefan Institute, Jamova cesta 39, 1000 Ljubljana,
Slovenia
Faculty of Chemistry and Chemical Technology, University of Ljubljana,
Ve\<cna pot 113, 1000 Ljubljana, Slovenia
;
    'Siljanovska, Ana' .
;
Faculty of Chemistry and Chemical Technology, University of Ljubljana,
Ve\<cna pot 113, 1000 Ljubljana,
Slovenia
;
    'Cerkovnik, Janez' .
;
Faculty of Chemistry and Chemical Technology, University of Ljubljana,
Ve\<cna pot 113, 1000 Ljubljana,
Slovenia
;
    'Lozin\<sek, Matic' .
;
Jo\<zef Stefan Institute, Jamova cesta 39, 1000 Ljubljana,
Slovenia
;
_publ_section_synopsis
;
3-Nitrobenzonitrile crystallizes in the Sohncke space group <i>P</i>2~1~.
;
_chemical_name_systematic
;
3-Nitrobenzonitrile
;
_chemical_name_common     ?
_chemical_formula_moiety     'C7 H4 N2 O2'
_chemical_formula_sum     'C7 H4 N2 O2'
_chemical_formula_iupac     'C7 H4 N2 O2'
_chemical_formula_weight     148.12
_chemical_melting_point     ?
_chemical_absolute_configuration     rm
_space_group_crystal_system     monoclinic
_space_group_name_H-M_alt     'P 1 21 1'
_space_group_name_Hall     'P 2yb'
loop_
    _space_group_symop_operation_xyz
    'x, y, z'
    '-x, y+1/2, -z'
_cell_length_a     3.73339(4)
_cell_length_b     6.97307(5)
_cell_length_c     12.87327(9)
_cell_angle_alpha     90
_cell_angle_beta     97.1579(8)
_cell_angle_gamma     90
_cell_volume     332.520(5)
_cell_formula_units_Z     2
_cell_measurement_reflns_used     9014
_cell_measurement_theta_min     3.4510
_cell_measurement_theta_max     75.7160
_cell_measurement_temperature     100.02(10)
_exptl_crystal_description     needle
_exptl_crystal_colour     colourless
_exptl_crystal_size_max     0.284
_exptl_crystal_size_mid     0.063
_exptl_crystal_size_min     0.036
_exptl_crystal_density_diffrn     1.479
_exptl_crystal_density_meas     ?
_exptl_crystal_density_method     ?
_exptl_crystal_F_000     152
loop_
    _exptl_crystal_face_index_h
    _exptl_crystal_face_index_k
    _exptl_crystal_face_index_l
    _exptl_crystal_face_perp_dist
    -2 1 0 0.1419
    1 0 -2 0.1217
    0 -1 2 0.0362
    -1 0 1 0.1397
    0 2 1 0.0168
    0 0 1 0.0341
    0 -2 1 0.0323
    -1 2 7 0.0504
    2 -1 0 0.1377
    0 1 -2 0.0253
    0 -2 -1 0.0233
    0 0 -1 0.0215
    2 1 -1 0.1299
    0 -1 -2 0.0178
    0 1 1 0.0140
_exptl_absorpt_coefficient_mu     0.954
_exptl_absorpt_correction_type     gaussian
_exptl_absorpt_process_details
;
(CrysAlisPro; Rigaku OD, 2023)
;
_exptl_absorpt_correction_T_min     0.565
_exptl_absorpt_correction_T_max     1.000
_diffrn_ambient_temperature     100.02(10)
_diffrn_source     'micro-focus sealed X-ray tube'
_diffrn_radiation_type     'Cu K\a'
_diffrn_radiation_wavelength     1.54184
_diffrn_radiation_monochromator     mirror
_diffrn_measurement_device_type
                                  'XtaLAB Synergy-S, Dualflex, Eiger2 R CdTe 1M'
_diffrn_measurement_device     'four-circle diffractometer'
_diffrn_measurement_method     '\w scans'
_diffrn_detector     'Hybrid Pixel Array Detector'
_diffrn_detector_area_resol_mean     13.3333
_diffrn_reflns_number     10190
_diffrn_reflns_av_R_equivalents     0.0250
_diffrn_reflns_av_unetI/netI     0.0094
_diffrn_reflns_theta_min     3.460
_diffrn_reflns_theta_max     75.926
_diffrn_reflns_theta_full     67.684
_diffrn_measured_fraction_theta_max     0.991
_diffrn_measured_fraction_theta_full     0.994
_diffrn_reflns_limit_h_min     -4
_diffrn_reflns_limit_h_max     4
_diffrn_reflns_limit_k_min     -8
_diffrn_reflns_limit_k_max     8
_diffrn_reflns_limit_l_min     -16
_diffrn_reflns_limit_l_max     16
_diffrn_radiation_probe     x-ray
_refine_special_details     ?
_reflns_number_total     1360
_reflns_number_gt     1353
_reflns_threshold_expression     'I > 2\s(I)'
_refine_ls_structure_factor_coef     Fsqd
_refine_ls_matrix_type     full
_refine_ls_R_factor_all     0.0242
_refine_ls_R_factor_gt     0.0241
_refine_ls_wR_factor_gt     0.0689
_refine_ls_wR_factor_ref     0.0690
_refine_ls_goodness_of_fit_ref     1.089
_refine_ls_restrained_S_all     1.088
_refine_ls_number_reflns     1360
_refine_ls_number_parameters     116
_refine_ls_number_restraints     1
_refine_ls_hydrogen_treatment     refall
_refine_ls_weighting_scheme     calc
_refine_ls_weighting_details
              'w=1/[\s^2^(Fo^2^)+(0.0472P)^2^+0.0377P] where P=(Fo^2^+2Fc^2^)/3'
_atom_sites_solution_hydrogens     difmap
_atom_sites_solution_primary     iterative
_atom_sites_solution_secondary     ?
_refine_ls_shift/su_max     0.000
_refine_ls_shift/su_mean     0.000
_refine_diff_density_max     0.167
_refine_diff_density_min     -0.171
_refine_ls_extinction_method     none
_refine_ls_extinction_coef     .
_refine_ls_abs_structure_details
;
Flack <i>x</i> determined using 611 quotients
[(<i>I</i>^+^)-(<i>I</i>^-^)]/[(<i>I</i>^+^)+(<i>I</i>^-^)]
(Parsons <i>et al.</i>,  2013)
;
_refine_ls_abs_structure_Flack     0.02(5)
loop_
    _atom_type_symbol
    _atom_type_description
    _atom_type_scat_dispersion_real
    _atom_type_scat_dispersion_imag
    _atom_type_scat_source
    'C' 'C' 0.0181 0.0091
                         'International Tables Vol C Tables 4.2.6.8 and 6.1.1.4'
    'H' 'H' 0.0000 0.0000
                         'International Tables Vol C Tables 4.2.6.8 and 6.1.1.4'
    'N' 'N' 0.0311 0.0180
                         'International Tables Vol C Tables 4.2.6.8 and 6.1.1.4'
    'O' 'O' 0.0492 0.0322
                         'International Tables Vol C Tables 4.2.6.8 and 6.1.1.4'
_computing_data_collection
;
CrysAlisPro 1.171.42.92a (Rigaku OD, 2023)
;
_computing_cell_refinement
;
CrysAlisPro 1.171.42.92a (Rigaku OD, 2023)
;
_computing_data_reduction
;
CrysAlisPro 1.171.42.92a (Rigaku OD, 2023)
;
_computing_structure_solution
;
<i>olex2.solve</i> (Dolomanov <i>et al.</i>,  2009)
;
_computing_structure_refinement
;
<i>SHELXL2019/3</i> (Sheldrick, 2015)
;
_computing_molecular_graphics
;
Olex2 1.5 (Dolomanov <i>et al.</i>,  2009)
;
_computing_publication_material
;
Olex2 1.5 (Dolomanov <i>et al.</i>,  2009) and
publCIF (Westrip, 2010)
;
loop_
    _atom_site_type_symbol
    _atom_site_label
    _atom_site_fract_x
    _atom_site_fract_y
    _atom_site_fract_z
    _atom_site_U_iso_or_equiv
    _atom_site_adp_type
    _atom_site_calc_flag
    _atom_site_occupancy
    _atom_site_disorder_assembly
    _atom_site_disorder_group
    O O1 0.2952(4) 0.11413(19) 0.94632(9) 0.0316(3) Uani d 1 . .
    O O2 0.5449(3) 0.03136(17) 0.81028(9) 0.0294(3) Uani d 1 . .
    N N1 0.2525(4) 0.5665(2) 0.45848(11) 0.0323(4) Uani d 1 . .
    N N2 0.3724(3) 0.14375(19) 0.85792(10) 0.0199(3) Uani d 1 . .
    C C1 0.1823(4) 0.5195(2) 0.65436(11) 0.0192(3) Uani d 1 . .
    C C2 0.2895(4) 0.3452(2) 0.70086(12) 0.0179(3) Uani d 1 . .
    C C3 0.2551(4) 0.3250(2) 0.80620(11) 0.0171(3) Uani d 1 . .
    C C4 0.1192(4) 0.4678(2) 0.86529(12) 0.0195(3) Uani d 1 . .
    C C5 0.0164(4) 0.6403(2) 0.81697(12) 0.0215(3) Uani d 1 . .
    C C6 0.0461(4) 0.6674(2) 0.71128(13) 0.0218(3) Uani d 1 . .
    C C7 0.2185(4) 0.5471(3) 0.54475(12) 0.0236(3) Uani d 1 . .
    H H2 0.387(6) 0.249(4) 0.6661(17) 0.031(6) Uiso d 1 . .
    H H4 0.108(5) 0.445(3) 0.9361(16) 0.018(5) Uiso d 1 . .
    H H6 -0.009(5) 0.790(4) 0.6782(15) 0.024(5) Uiso d 1 . .
    H H5 -0.071(6) 0.738(4) 0.8528(17) 0.028(5) Uiso d 1 . .
loop_
    _atom_site_aniso_label
    _atom_site_aniso_U_11
    _atom_site_aniso_U_22
    _atom_site_aniso_U_33
    _atom_site_aniso_U_12
    _atom_site_aniso_U_13
    _atom_site_aniso_U_23
    O1 0.0389(7) 0.0334(7) 0.0230(5) 0.0024(5) 0.0053(5) 0.0092(5)
    O2 0.0321(6) 0.0201(6) 0.0368(6) 0.0076(5) 0.0073(5) 0.0018(5)
    N1 0.0338(8) 0.0387(9) 0.0252(6) -0.0019(6) 0.0064(6) 0.0066(6)
    N2 0.0181(6) 0.0192(6) 0.0220(6) -0.0006(5) 0.0014(4) 0.0019(5)
    C1 0.0167(6) 0.0217(8) 0.0192(6) -0.0029(5) 0.0016(5) 0.0008(6)
    C2 0.0151(7) 0.0184(7) 0.0206(6) -0.0003(5) 0.0034(5) -0.0018(6)
    C3 0.0148(6) 0.0165(7) 0.0199(6) -0.0017(5) 0.0018(5) 0.0006(5)
    C4 0.0165(7) 0.0231(7) 0.0190(7) -0.0010(6) 0.0021(5) -0.0023(6)
    C5 0.0183(7) 0.0202(7) 0.0258(7) 0.0016(6) 0.0020(5) -0.0070(6)
    C6 0.0181(7) 0.0190(8) 0.0275(7) 0.0005(6) -0.0004(5) 0.0013(6)
    C7 0.0214(7) 0.0246(7) 0.0247(7) -0.0022(6) 0.0027(6) 0.0029(6)
_geom_special_details
;
 All esds (except the esd in the dihedral angle between two l.s. planes)
 are estimated using the full covariance matrix.  The cell esds are taken
 into account individually in the estimation of esds in distances, angles
 and torsion angles; correlations between esds in cell parameters are only
 used when they are defined by crystal symmetry.  An approximate (isotropic)
 treatment of cell esds is used for estimating esds involving l.s. planes.
;
loop_
    _geom_bond_atom_site_label_1
    _geom_bond_atom_site_label_2
    _geom_bond_site_symmetry_2
    _geom_bond_distance
    _geom_bond_publ_flag
    O1 N2 . 1.2258(17) ?
    O2 N2 . 1.2262(18) ?
    N1 C7 . 1.141(2) ?
    N2 C3 . 1.4697(19) ?
    C1 C2 . 1.392(2) ?
    C1 C6 . 1.397(2) ?
    C1 C7 . 1.447(2) ?
    C2 C3 . 1.3851(19) ?
    C2 H2 . 0.91(3) ?
    C3 C4 . 1.387(2) ?
    C4 C5 . 1.386(2) ?
    C4 H4 . 0.93(2) ?
    C5 C6 . 1.392(2) ?
    C5 H5 . 0.91(2) ?
    C6 H6 . 0.96(2) ?
loop_
    _geom_angle_atom_site_label_1
    _geom_angle_atom_site_label_2
    _geom_angle_atom_site_label_3
    _geom_angle_site_symmetry_1
    _geom_angle_site_symmetry_3
    _geom_angle
    _geom_angle_publ_flag
    O1 N2 O2 . . 123.75(13) ?
    O1 N2 C3 . . 118.31(12) ?
    O2 N2 C3 . . 117.93(12) ?
    C2 C1 C6 . . 121.55(14) ?
    C2 C1 C7 . . 118.61(14) ?
    C6 C1 C7 . . 119.84(14) ?
    C1 C2 H2 . . 123.1(14) ?
    C3 C2 C1 . . 116.93(13) ?
    C3 C2 H2 . . 119.9(14) ?
    C2 C3 N2 . . 118.16(12) ?
    C2 C3 C4 . . 123.30(13) ?
    C4 C3 N2 . . 118.53(12) ?
    C3 C4 H4 . . 118.7(12) ?
    C5 C4 C3 . . 118.46(13) ?
    C5 C4 H4 . . 122.8(12) ?
    C4 C5 C6 . . 120.34(14) ?
    C4 C5 H5 . . 121.5(14) ?
    C6 C5 H5 . . 118.1(14) ?
    C1 C6 H6 . . 119.6(12) ?
    C5 C6 C1 . . 119.42(14) ?
    C5 C6 H6 . . 120.9(12) ?
    N1 C7 C1 . . 178.69(17) ?
loop_
    _geom_torsion_atom_site_label_1
    _geom_torsion_atom_site_label_2
    _geom_torsion_atom_site_label_3
    _geom_torsion_atom_site_label_4
    _geom_torsion_site_symmetry_1
    _geom_torsion_site_symmetry_2
    _geom_torsion_site_symmetry_3
    _geom_torsion_site_symmetry_4
    _geom_torsion
    _geom_torsion_publ_flag
    O1 N2 C3 C2 . . . . -169.59(13) ?
    O1 N2 C3 C4 . . . . 11.0(2) ?
    O2 N2 C3 C2 . . . . 11.01(19) ?
    O2 N2 C3 C4 . . . . -168.36(13) ?
    N2 C3 C4 C5 . . . . 178.55(12) ?
    C1 C2 C3 N2 . . . . -178.92(13) ?
    C1 C2 C3 C4 . . . . 0.4(2) ?
    C2 C1 C6 C5 . . . . 0.0(2) ?
    C2 C3 C4 C5 . . . . -0.8(2) ?
    C3 C4 C5 C6 . . . . 0.7(2) ?
    C4 C5 C6 C1 . . . . -0.3(2) ?
    C6 C1 C2 C3 . . . . 0.0(2) ?
    C7 C1 C2 C3 . . . . 179.18(13) ?
    C7 C1 C6 C5 . . . . -179.21(13) ?
_shelx_space_group_comment
;
The symmetry employed for this shelxl refinement is uniquely defined
by the following loop, which should always be used as a source of
symmetry information in preference to the above space-group names.
They are only intended as comments.
;
_shelx_estimated_absorpt_T_min     0.773
_shelx_estimated_absorpt_T_max     0.966
_shelx_hkl_file
;
   0  -8   0 3318.35 82.4261  53
   0  -8   1 4087.17 86.0648  72
   0  -8   1 4202.52 90.7960  53
   0  -8  -1 4261.23 91.7047  53
   0  -8   2 1080.00 45.5350  72
   0  -8   2 964.427 38.2926 100
   0  -8  -2 1074.71 49.3693  53
   0  -8   2 1119.41 48.9282  53
   0  -8   3 1690.39 50.8790  72
   0  -8  -3 1723.00 57.3046  53
   0  -8  -4 2565.31 64.5796  53
   0  -8   4 2353.99 55.5561 100
   0  -8  -5 1835.44 49.4711  83
   0  -8  -5 1755.50 48.6582  53
   0  -8   5 1878.33 50.3424  53
   0  -8  -5 1925.40 52.7925  70
   0  -8   6 2238.53 46.0753  53
   0  -8  -6 2273.59 47.9670  83
   0  -8  -6 2253.68 48.7823  70
   0  -7   0-16.0665 41.4737  16
   0  -7   0 11.7109 25.0202 100
   0  -7   0-4.42316 20.2721  20
   0  -7   0-5.30914 41.3860  19
   0  -7   0 1.29473 15.9476  49
   0  -7   0 32.7833 31.1355  53
   0  -7   0-3.55277 17.7316  25
   0  -7   0-0.87879 17.0451  38
   0  -7   1 6588.27 215.574  16
   0  -7  -1 7155.04 140.116  72
   0  -7   1 6957.81 136.612  72
   0  -7  -1 6446.58 121.696 100
   0  -7   1 6554.68 213.058  19
   0  -7  -1 6601.37 109.472  20
   0  -7  -1 6560.28 213.078  19
   0  -7   1 7036.88 120.737  20
   0  -7  -1 6718.09 112.550  38
   0  -7  -1 7058.41 142.727  53
   0  -7   1 6201.84 100.120  38
   0  -7  -1 6852.66 112.762  49
   0  -7   1 6259.67 98.9031  49
   0  -7  -1 6521.26 102.402  25
   0  -7   1 7003.29 115.902  25
   0  -7   2 16548.9 207.445  72
   0  -7  -2 16432.6 216.465  72
   0  -7   2 16708.1 213.315  73
   0  -7   2 16881.6 189.382  25
   0  -7  -2 14687.1 161.170  20
   0  -7  -2 14697.7 316.557  19
   0  -7   2 16372.2 191.635  20
   0  -7   2 15802.5 327.471  19
   0  -7  -2 16580.2 220.796  53
   0  -7  -2 15635.0 181.184  38
   0  -7  -2 15861.6 181.267  49
   0  -7   2 15751.1 329.892  16
   0  -7   3 5405.54 119.651  73
   0  -7  -3 5404.71 122.236  72
   0  -7   3 5380.34 112.495  72
   0  -7   3 5574.11 106.904  25
   0  -7   3 5102.90 183.699  19
   0  -7  -3 5228.68 103.861  38
   0  -7  -3 5269.78 121.766  53
   0  -7  -3 5402.17 104.632  49
   0  -7   3 5158.98 187.576  16
   0  -7  -4 14394.7 176.939  38
   0  -7  -4 14742.4 177.704  49
   0  -7  -4 15860.6 210.001  53
   0  -7   4 15191.7 181.880  20
   0  -7   4 15168.7 185.611  72
   0  -7   4 15697.4 203.483  73
   0  -7   5 6007.34 185.119  19
   0  -7   5 6236.05 111.987  20
   0  -7   5 6224.84 109.211  72
   0  -7   5 6488.46 125.463  73
   0  -7  -5 5915.37 110.154  38
   0  -7  -5 6241.69 125.808  53
   0  -7  -5 6125.04 111.375  49
   0  -7   5 6319.73 122.870 101
   0  -7   6 449.227 38.8678 101
   0  -7   6 422.117 38.2734  73
   0  -7   6 393.584 29.1105  72
   0  -7   6 384.976 32.5183  20
   0  -7  -6 428.686 38.8713  53
   0  -7  -6 436.286 34.5339  49
   0  -7   6 436.455 34.4184  25
   0  -7   7 2766.46 74.4917 101
   0  -7  -7 2774.06 74.6565  70
   0  -7  -7 2649.90 71.5716  53
   0  -7   7 2956.67 77.0444  73
   0  -7   7 2863.69 69.7297  25
   0  -7  -8 689.555 36.1280  70
   0  -7   8 742.786 39.5402 101
   0  -7  -9 5641.51 81.1614  47
   0  -7   9 5953.59 83.5556  73
   0  -6   0 31698.3 475.404  19
   0  -6   0 31048.1 263.797  25
   0  -6   0 31309.8 269.714  38
   0  -6   0 30887.1 305.858  73
   0  -6   0 30659.6 474.966  16
   0  -6   0 30722.9 406.543  13
   0  -6  -1 30462.1 255.810  20
   0  -6   1 31952.6 272.785  20
   0  -6   1 30219.5 461.701  19
   0  -6  -1 29344.9 461.243  19
   0  -6   1 29565.4 255.146  38
   0  -6  -1 29536.7 248.085  25
   0  -6  -1 29462.0 268.938  38
   0  -6   1 30773.2 264.948  25
   0  -6   1 28241.1 377.460  13
   0  -6   1 31172.8 473.628  16
   0  -6  -1 31105.2 473.807  16
   0  -6  -1 28995.3 405.928  13
   0  -6   1 29826.3 296.851  72
   0  -6   1 29961.0 302.597  73
   0  -6  -1 29976.6 303.289  72
   0  -6   2 37424.7 519.076  16
   0  -6  -2 34936.2 463.136  13
   0  -6  -2 37997.5 526.015  16
   0  -6   2 35521.2 419.660  13
   0  -6  -2 38337.1 352.351  72
   0  -6   2 37944.0 347.919  73
   0  -6   2 37720.5 334.769  72
   0  -6  -2 35455.7 325.417 100
   0  -6   2 36683.7 345.458 101
   0  -6  -2 37511.0 524.736  19
   0  -6   2 36366.4 509.748  19
   0  -6  -2 36758.8 279.363  20
   0  -6  -2 38969.3 364.004  53
   0  -6   2 36645.8 284.513  38
   0  -6  -2 37549.0 315.275  38
   0  -6   2 38059.7 307.952  25
   0  -6  -2 35667.5 271.711  25
   0  -6   3 885.004 66.8163  13
   0  -6   3 916.545 86.9866  16
   0  -6  -3 978.820 85.5811  13
   0  -6   3 970.257 56.5116  73
   0  -6  -3 1023.43 59.2146  72
   0  -6   3 935.377 57.3824 101
   0  -6  -3 882.400 50.4243 100
   0  -6  -3 871.166 88.8669  19
   0  -6  -3 847.262 38.1358  20
   0  -6   3 922.957 87.6780  19
   0  -6   3 980.256 50.4340  20
   0  -6  -3 929.766 50.9716  38
   0  -6  -3 992.274 53.1730  49
   0  -6  -3 960.338 60.1560  53
   0  -6  -3 847.600 35.3870  25
   0  -6   4 5656.48 128.699  73
   0  -6  -4 5379.62 128.471  72
   0  -6   4 5590.11 129.238 101
   0  -6   4 5813.40 115.469  20
   0  -6  -4 5398.68 118.015  38
   0  -6  -4 5551.13 132.353  53
   0  -6  -4 5598.73 117.890  49
   0  -6   5 124.998 48.4658  16
   0  -6  -5 158.599 51.4336  13
   0  -6   5 121.092 33.2461 101
   0  -6   5 162.069 34.6379  73
   0  -6  -5 142.007 34.8199  72
   0  -6   5 124.967 28.7888  20
   0  -6   5 151.887 50.7671  19
   0  -6  -5 244.383 33.9738  49
   0  -6  -5 140.541 36.2138  53
   0  -6   5 175.035 29.2745  25
   0  -6  -5 137.579 31.6623  38
   0  -6  -6 7862.00 235.448  13
   0  -6   6 8435.22 233.794  16
   0  -6   6 8852.40 160.699 101
   0  -6   6 9023.23 159.885  73
   0  -6   6 8748.80 141.308  20
   0  -6   6 8514.12 235.432  19
   0  -6  -6 8709.58 134.853  56
   0  -6  -6 8953.37 164.504  53
   0  -6  -6 8970.65 155.115  49
   0  -6  -6 8595.78 152.276  38
   0  -6   6 9361.39 149.175  25
   0  -6   7 2404.69 123.988  16
   0  -6   7 2855.94 91.3408 101
   0  -6   7 2756.59 87.9062  73
   0  -6   7 2501.78 124.851  19
   0  -6   7 2521.68 74.8325  20
   0  -6  -7 2571.51 72.2694  56
   0  -6   7 2492.34 72.4131  57
   0  -6  -7 2702.29 85.7620  49
   0  -6  -7 2533.15 86.4069  53
   0  -6   7 2694.11 79.4100  25
   0  -6   8 4021.21 102.014 101
   0  -6  -8 4007.69 107.982  83
   0  -6   8 3475.20 136.938  19
   0  -6   8 3765.13 86.7052  20
   0  -6   8 3858.98 85.2282  57
   0  -6  -8 3973.26 99.9041  70
   0  -6  -8 3547.39 80.1803  56
   0  -6  -8 3790.03 98.0486  53
   0  -6   8 3913.44 91.0109  25
   0  -6  -9 7119.81 132.117  83
   0  -6  -9 6880.84 118.011  70
   0  -6   9 6933.39 120.261  73
   0  -6   9 7299.33 128.166 101
   0  -6   9 7029.09 112.822  25
   0  -6   9 6810.69 105.463  57
   0  -6 -10 7161.14 120.458  83
   0  -6  10 7049.73 113.375 101
   0  -6 -11 10270.9 124.676  83
   0  -6  11 8924.90 99.3557  73
   0  -5   0-1.15768 22.6932 101
   0  -5   0 33.0967 22.9436  73
   0  -5   0-7.62224 18.0934   9
   0  -5   0 2.24031 16.8094  20
   0  -5   0-11.3742 37.1495  19
   0  -5   0-4.30943 35.2013  16
   0  -5   0-5.44901 29.4285  13
   0  -5   0 26.0470 17.7833  25
   0  -5   1 10712.4 159.458 101
   0  -5   1 10621.7 156.559  73
   0  -5  -1 10345.1 155.490  72
   0  -5  -1 10466.1 153.875  73
   0  -5  -1 9812.22 162.739   9
   0  -5   1 10537.9 131.504  20
   0  -5   1 10861.7 244.663  19
   0  -5  -1 10145.9 123.265  20
   0  -5  -1 10466.1 245.707  19
   0  -5   1 10162.6 240.825  16
   0  -5  -1 10608.1 219.797  13
   0  -5  -1 10580.1 251.548  16
   0  -5   1 10349.0 205.916  13
   0  -5  -1 9967.34 123.514  25
   0  -5   1 10218.3 134.120  25
   0  -5  -1 10571.2 141.096  38
   0  -5   2 2998.35 86.0371 101
   0  -5   2 3019.68 84.7881  73
   0  -5  -2 2985.59 84.7757  72
   0  -5   2 2644.08 84.8237   9
   0  -5  -2 2711.72 88.0755   9
   0  -5   2 2740.58 130.002  19
   0  -5  -2 2901.06 134.576  19
   0  -5  -2 2883.38 63.0819  20
   0  -5  -2 2764.13 62.0120  25
   0  -5   2 2976.40 73.9101  25
   0  -5  -2 3115.55 78.1573  38
   0  -5  -2 3151.70 139.421  16
   0  -5   2 3033.57 134.875  16
   0  -5  -2 2991.90 124.000  13
   0  -5   2 2784.36 90.8204  15
   0  -5   2 2864.26 106.843  13
   0  -5  -3 9021.26 235.608  16
   0  -5   3 9630.14 233.796  16
   0  -5   3 9144.38 173.326  15
   0  -5   3 9038.44 187.051  13
   0  -5   3 9207.15 214.647  14
   0  -5  -3 9124.05 222.798  13
   0  -5  -3 8502.33 163.194   9
   0  -5   3 8784.99 132.555 102
   0  -5   3 9602.11 155.243 101
   0  -5  -3 9157.21 145.353 100
   0  -5   3 9508.50 152.137  73
   0  -5  -3 9195.77 153.131  72
   0  -5  -3 8779.12 107.323  20
   0  -5  -3 9316.44 237.695  19
   0  -5   3 9666.16 135.374  20
   0  -5   3 9578.11 233.888  19
   0  -5  -3 9367.51 160.330  53
   0  -5  -3 9297.72 142.310  38
   0  -5  -3 8687.74 106.757  25
   0  -5   4 14686.3 239.393  13
   0  -5   4 15910.5 293.916  14
   0  -5  -4 15878.0 309.097  13
   0  -5   4 15355.6 240.260  15
   0  -5  -4 14403.3 226.681   9
   0  -5   4 15874.9 207.284 101
   0  -5   4 14879.1 183.538 102
   0  -5  -4 15909.2 209.872  72
   0  -5   4 16257.2 204.783  73
   0  -5   4 15898.7 182.269  20
   0  -5  -4 15456.1 319.215  19
   0  -5  -4 14101.7 137.106  20
   0  -5   4 14990.5 182.959  57
   0  -5  -4 15914.3 197.224  49
   0  -5  -4 15719.5 197.529  38
   0  -5  -4 15705.0 212.217  53
   0  -5   4 15660.1 181.640  25
   0  -5   5 1407.31 98.3846  16
   0  -5   5 1332.69 74.4978  13
   0  -5   5 1345.20 94.3785  14
   0  -5   5 1352.04 75.9603  15
   0  -5  -5 1321.61 101.128  13
   0  -5  -5 1242.66 73.3848   9
   0  -5   5 1310.74 56.7349 102
   0  -5   5 1389.03 65.5117 101
   0  -5  -5 1381.58 65.8064  72
   0  -5   5 1372.46 98.1417  19
   0  -5   5 1477.01 57.8354  20
   0  -5   5 1315.74 58.3481  57
   0  -5  -5 1309.49 66.5990  53
   0  -5  -5 1413.22 62.9067  49
   0  -5  -5 1393.33 63.6253  38
   0  -5   5 1402.64 57.6971  25
   0  -5   6 938.901 69.2017  15
   0  -5   6 938.495 81.3695  14
   0  -5   6 913.117 82.6838  16
   0  -5  -6 790.963 84.4881  13
   0  -5   6 964.800 52.8085 102
   0  -5   6 962.413 57.3338 101
   0  -5   6 937.722 49.6075  20
   0  -5   6 981.194 84.4064  19
   0  -5  -6 831.918 67.2281   9
   0  -5   6 906.274 50.8497  57
   0  -5  -6 954.184 59.4729  53
   0  -5  -6 919.633 42.1167  42
   0  -5  -6 1016.58 58.4269  49
   0  -5   6 1021.08 52.4706  25
   0  -5   7 2079.59 117.500  16
   0  -5   7 2014.74 98.9947  15
   0  -5   7 1944.80 116.300  14
   0  -5   7 2085.30 68.8050  20
   0  -5   7 2073.58 116.768  19
   0  -5   7 2146.95 76.8777 102
   0  -5   7 2110.81 82.0242 101
   0  -5  -7 2110.86 74.3467  56
   0  -5   7 2016.87 73.0426  57
   0  -5  -7 1893.24 59.9612  42
   0  -5  -7 2023.35 84.0549  53
   0  -5   7 2123.59 72.3815  25
   0  -5   7 2045.55 61.2831  24
   0  -5   8 24.2713 29.7390  15
   0  -5   8 38.9046 39.3636  16
   0  -5   8 18.4880 37.7324  14
   0  -5   8 43.1189 25.6421 102
   0  -5   8 7.39799 28.9364 101
   0  -5   8 29.7912 21.6759  20
   0  -5   8 15.4217 35.2304  19
   0  -5   8 33.2372 19.9682  24
   0  -5   8 41.9565 26.5976  57
   0  -5  -8 52.6864 31.0139  70
   0  -5  -8 25.2617 24.7886  56
   0  -5  -8 40.1431 29.4171  53
   0  -5  -8 46.9514 20.5933  42
   0  -5   8 24.7629 23.9599  25
   0  -5   9 4853.11 151.389  15
   0  -5   9 5176.83 183.111  14
   0  -5   9 4531.34 158.629  16
   0  -5   9 5047.92 114.254 102
   0  -5   9 5308.77 123.258 101
   0  -5   9 5220.10 114.703  73
   0  -5  -9 5036.12 128.315  83
   0  -5  -9 4912.76 115.722  70
   0  -5   9 4807.16 97.2776  20
   0  -5   9 4699.55 160.908  19
   0  -5   9 4999.70 111.591  57
   0  -5  -9 5122.89 112.109  56
   0  -5  -9 5157.96 120.125  53
   0  -5  -9 4756.66 92.6341  42
   0  -5   9 5185.63 107.195  25
   0  -5   9 5174.16 97.5917  24
   0  -5 -10 2685.10 77.9567  56
   0  -5  10 2809.03 80.7298  57
   0  -5 -10 2641.35 77.9558  70
   0  -5  10 2906.76 81.1817  73
   0  -5 -10 2872.91 94.3663  83
   0  -5  10 2808.10 82.7424 102
   0  -5  10 2666.53 71.5830  25
   0  -5  10 2681.37 67.3495  24
   0  -5  11 806.191 44.8816 102
   0  -5  11 806.796 44.3061  57
   0  -5 -11 838.875 51.6975  83
   0  -5  11 789.015 40.3425  73
   0  -5 -11 868.478 51.4370  47
   0  -5  11 747.843 35.1746  24
   0  -5 -12 3331.75 80.6291  83
   0  -5  12 3222.88 68.2006  57
   0  -5 -12 3322.24 73.9002  59
   0  -5 -12 3230.77 77.6813  47
   0  -5  12 3128.23 70.5176 102
   0  -5  12 3137.80 71.1974 101
   0  -5 -13 4520.15 72.1082  47
   0  -5  13 4388.23 64.1364 101
   0  -4   0 59246.7 528.581  16
   0  -4   0 57542.0 476.479  13
   0  -4   0 58465.0 333.854  20
   0  -4   0 59967.1 529.534  19
   0  -4   1 43276.8 280.135  25
   0  -4  -1 42386.4 342.291   9
   0  -4  -1 44785.9 416.210  13
   0  -4  -1 45454.3 454.684  16
   0  -4   1 43396.3 390.993  13
   0  -4   1 41600.7 398.386  14
   0  -4   1 43733.0 442.048  16
   0  -4  -1 42603.9 265.392  20
   0  -4  -1 41478.4 439.697  19
   0  -4   1 43449.5 440.229  19
   0  -4  -2 2330.89 61.1761  38
   0  -4   2 2431.65 55.7944  20
   0  -4  -2 2316.54 102.294  19
   0  -4   2 2199.30 98.0853  19
   0  -4  -2 2267.41 48.5235  20
   0  -4   2 2342.34 97.9382   3
   0  -4  -2 2137.33 73.0042   9
   0  -4  -2 2324.76 97.4932  13
   0  -4   2 2253.02 90.7179  14
   0  -4  -2 2371.40 105.074  16
   0  -4   2 2356.87 85.5193  13
   0  -4   2 2324.22 100.698  16
   0  -4  -3 5165.33 94.0194  38
   0  -4   3 5354.22 88.5831  25
   0  -4  -3 4989.28 100.200  72
   0  -4   3 5400.40 85.2219  20
   0  -4  -3 5095.69 70.5714  20
   0  -4  -3 5443.42 159.983  19
   0  -4  -3 5079.62 156.937  16
   0  -4  -3 5575.34 154.048  13
   0  -4   3 5221.30 140.884  14
   0  -4   3 5468.74 129.485  13
   0  -4   3 5139.24 120.101  15
   0  -4  -3 4636.76 85.9950  12
   0  -4  -3 5313.23 122.311   9
   0  -4   3 5260.05 149.536   3
   0  -4   4 14691.0 218.951  13
   0  -4   4 15081.6 254.488  14
   0  -4   4 15018.4 223.114  15
   0  -4  -4 14854.4 220.961   9
   0  -4   4 15118.8 266.021   3
   0  -4   4 14335.6 163.805 102
   0  -4  -4 14843.5 180.469  72
   0  -4   4 15975.8 159.587  20
   0  -4  -4 14658.7 273.332  19
   0  -4  -4 13888.9 120.552  20
   0  -4   4 13801.2 163.289  57
   0  -4  -4 14508.9 182.750  53
   0  -4   4 15951.3 162.627  25
   0  -4  -4 15213.2 175.502  38
   0  -4   5 10877.2 228.920  16
   0  -4   5 10499.9 190.129  13
   0  -4   5 11369.4 205.565  15
   0  -4   5 11289.2 230.720  14
   0  -4   5 10820.9 233.748   3
   0  -4  -5 10540.0 198.590   9
   0  -4   5 10744.2 149.018 102
   0  -4  -5 10357.8 156.786  72
   0  -4   5 11763.1 140.571  20
   0  -4   5 11231.9 233.148  19
   0  -4   5 10715.2 150.399  60
   0  -4   5 10729.5 148.225  57
   0  -4  -5 10798.4 163.544  53
   0  -4   5 11213.0 140.653  25
   0  -4   6 2315.65 110.299  16
   0  -4   6 2308.26 114.232  14
   0  -4  -6 2261.19 123.233  13
   0  -4   6 2339.25 101.233  15
   0  -4   6 2236.39 71.6689 102
   0  -4  -6 2387.15 66.8730  21
   0  -4   6 2345.05 66.5842  20
   0  -4   6 2310.27 112.167  19
   0  -4  -6 2167.54 98.6727   9
   0  -4   6 2120.79 110.690   3
   0  -4   6 2226.23 72.0693  57
   0  -4   6 2196.26 71.7119  60
   0  -4  -6 2280.45 64.0997  42
   0  -4  -6 2203.85 78.9637  53
   0  -4   6 2305.61 67.0559  25
   0  -4  -7 15589.3 324.808  13
   0  -4   7 16989.0 285.829  15
   0  -4   7 16427.9 313.651  14
   0  -4   7 16147.4 293.730  16
   0  -4   7 16086.7 202.307 102
   0  -4  -7 16449.8 185.972  21
   0  -4   7 16665.7 182.738  20
   0  -4   7 16211.1 296.721  19
   0  -4  -7 15768.4 285.329   9
   0  -4   7 16281.0 204.120  57
   0  -4  -7 16291.7 205.260  56
   0  -4   7 15899.9 203.510  60
   0  -4  -7 15991.5 184.913  42
   0  -4  -7 16155.1 213.240  49
   0  -4  -7 15985.0 218.063  53
   0  -4  -7 15984.2 212.182  38
   0  -4   7 17461.5 194.615  25
   0  -4   8 38034.5 451.848  15
   0  -4   8 36979.2 495.157  14
   0  -4   8 36338.0 460.017  16
   0  -4  -8 34510.0 459.876   9
   0  -4   8 37068.0 336.256 102
   0  -4   8 36890.2 297.176  20
   0  -4   8 36817.1 466.118  19
   0  -4   8 35760.7 331.691  60
   0  -4  -8 37661.8 339.517  56
   0  -4  -8 35186.8 341.991  70
   0  -4   8 36682.8 333.683  57
   0  -4  -8 37352.0 354.729  49
   0  -4  -8 34926.8 345.640  53
   0  -4  -8 37515.9 312.068  42
   0  -4   8 37224.0 299.741  24
   0  -4   8 39370.9 318.134  25
   0  -4   9 22722.5 357.857  16
   0  -4   9 22639.7 390.422  14
   0  -4   9 22486.7 350.309  15
   0  -4   9 23933.3 267.302 102
   0  -4  -9 23055.6 289.233  83
   0  -4  -9 22113.9 259.796  70
   0  -4   9 22222.3 355.654  19
   0  -4   9 21831.8 215.178  17
   0  -4   9 22499.6 220.740  20
   0  -4   9 23340.8 263.549  57
   0  -4  -9 22786.0 261.277  56
   0  -4   9 22375.0 257.751  60
   0  -4  -9 21992.2 266.471  53
   0  -4  -9 23192.2 241.417  42
   0  -4   9 24030.5 238.280  24
   0  -4   9 23556.4 238.207  25
   0  -4  10 443.712 60.0636  15
   0  -4  10 541.192 59.3543  16
   0  -4  10 515.440 70.1066  14
   0  -4  10 594.975 47.7759 102
   0  -4 -10 564.242 45.4156  70
   0  -4 -10 572.838 52.8549  83
   0  -4  10 537.285 60.3590  19
   0  -4  10 488.563 33.6396  17
   0  -4  10 549.290 35.1444  22
   0  -4  10 551.949 46.5577  60
   0  -4  10 568.001 46.4398  57
   0  -4 -10 521.231 46.3568  56
   0  -4 -10 512.956 40.9083  42
   0  -4  10 561.763 38.3430  25
   0  -4  10 653.569 42.9745  24
   0  -4 -11 14431.1 214.297  83
   0  -4  11 14150.9 157.948  22
   0  -4  11 14684.3 197.136  57
   0  -4 -11 13744.9 167.632  58
   0  -4  11 14611.4 194.634  60
   0  -4  11 15028.3 197.660 102
   0  -4  11 15147.3 179.827  24
   0  -4  12 3074.59 82.6500 102
   0  -4  12 3183.18 85.1717  57
   0  -4 -12 3091.76 92.6528  83
   0  -4  12 2890.85 68.3425  73
   0  -4 -12 3072.16 90.6932  47
   0  -4  12 3212.37 75.5315  24
   0  -4 -13 1181.40 53.1701  83
   0  -4 -13 1242.34 52.1409  59
   0  -4  13 1215.17 48.7526  57
   0  -4  13 1156.22 46.6156 102
   0  -4  13 1209.36 45.9439 101
   0  -4 -13 1192.24 51.9875  47
   0  -4  14 4292.90 67.9690  57
   0  -4 -14 4002.89 67.2628  59
   0  -3   0 5.56519 22.6400  13
   0  -3   0 9.82702 22.2817  14
   0  -3   0 3.42554 24.6785  16
   0  -3   0 36.6370 24.7626  19
   0  -3   0 6.15076 12.6155  20
   0  -3  -1 62694.1 327.142  30
   0  -3  -1 61462.2 398.109   9
   0  -3   1 63570.6 464.147   3
   0  -3  -1 64831.2 456.083  13
   0  -3   1 65062.1 470.365  16
   0  -3  -1 63709.5 481.309  16
   0  -3   1 62891.9 433.504  13
   0  -3   1 62014.3 438.006  14
   0  -3  -1 62700.5 326.791  20
   0  -3   1 64291.4 472.279  19
   0  -3  -1 63144.9 477.710  19
   0  -3  -2 42257.4 246.471  30
   0  -3   2 41053.9 250.049  25
   0  -3   2 42523.0 366.338   3
   0  -3  -2 42131.7 320.822   9
   0  -3  -2 44786.1 392.765  16
   0  -3   2 43058.6 371.243  16
   0  -3   2 42622.7 340.373  13
   0  -3   2 42785.0 355.283  14
   0  -3  -2 42397.4 235.779  20
   0  -3  -2 40858.4 233.169  21
   0  -3   2 42735.3 248.787  20
   0  -3   2 43744.1 373.185  19
   0  -3  -2 40708.4 377.429  19
   0  -3   3 167407. 763.672  25
   0  -3  -3 165971. 881.131   9
   0  -3  -3 163639. 873.944   1
   0  -3   3 171253. 945.666   3
   0  -3   3 167662. 934.097  14
   0  -3  -3 161658. 799.818  12
   0  -3  -3 165882. 972.269  16
   0  -3  -3 169131. 974.753  19
   0  -3   3 170042. 757.919  20
   0  -3  -3 166522. 745.106  21
   0  -3  -3 163828. 727.234  20
   0  -3   4 25765.8 191.970  25
   0  -3  -4 25302.8 185.444  30
   0  -3  -4 25780.9 318.907  13
   0  -3  -4 24577.6 211.558  12
   0  -3   4 26724.6 300.815  14
   0  -3   4 27032.1 299.298  16
   0  -3   4 26199.7 272.451  15
   0  -3   4 26310.7 303.579   3
   0  -3  -4 26563.5 278.992   9
   0  -3  -4 25145.8 267.397   1
   0  -3  -4 23975.2 154.604  20
   0  -3   4 26197.9 186.448  20
   0  -3  -4 24460.8 312.285  19
   0  -3  -4 26179.0 185.751  21
   0  -3   4 25727.0 295.955  19
   0  -3   5 9648.74 192.648   3
   0  -3   5 9464.13 164.888   8
   0  -3  -5 10148.2 182.344   9
   0  -3   5 10310.2 114.267  20
   0  -3  -5 10137.1 113.896  21
   0  -3   5 9949.69 187.967  19
   0  -3   5 9868.02 116.358  25
   0  -3  -5 9678.80 108.237  30
   0  -3  -5 9486.07 129.580  38
   0  -3   5 10108.7 192.260  14
   0  -3   5 9997.62 177.138  15
   0  -3   5 10156.8 186.393  16
   0  -3  -5 9073.58 128.304  12
   0  -3  -5 9831.46 207.486  13
   0  -3   6 4872.39 128.490   8
   0  -3  -6 4966.47 140.825   9
   0  -3  -6 5090.31 85.6890  21
   0  -3   6 4889.62 137.477  19
   0  -3   6 5218.13 84.8395  20
   0  -3   6 4986.61 86.2980  25
   0  -3   6 4735.21 96.1659  60
   0  -3  -6 4795.68 98.3661  49
   0  -3  -6 4997.32 99.5258  38
   0  -3  -6 4800.19 100.399  53
   0  -3  -6 4453.55 96.4964  12
   0  -3  -6 4829.73 160.321  13
   0  -3   6 4964.35 138.671  16
   0  -3   6 5020.11 148.322  14
   0  -3   6 5304.63 139.942  15
   0  -3   7 15142.5 273.504   3
   0  -3   7 15573.1 249.767   8
   0  -3  -7 16198.8 282.975   9
   0  -3  -7 16448.9 169.972  21
   0  -3   7 16388.3 162.513  20
   0  -3   7 16852.6 270.921  19
   0  -3   7 16872.8 172.456  25
   0  -3  -7 16061.4 191.893  56
   0  -3   7 15528.3 172.028  63
   0  -3   7 15883.9 192.116  60
   0  -3  -7 16052.7 196.961  49
   0  -3  -7 16046.0 196.737  38
   0  -3  -7 15067.7 193.658  53
   0  -3  -7 15917.3 179.521  42
   0  -3  -7 15360.6 300.159  13
   0  -3   7 17269.7 271.085  15
   0  -3   7 16456.3 282.565  14
   0  -3  -7 13942.3 192.527  12
   0  -3   7 15635.6 260.400  16
   0  -3  -8 4099.82 154.410   9
   0  -3   8 4174.72 148.930   3
   0  -3   8 4195.39 140.762   8
   0  -3   8 4467.68 90.6995  25
   0  -3   8 4287.65 89.7854  24
   0  -3  -8 4263.90 90.9849  21
   0  -3   8 4386.66 83.8222  20
   0  -3   8 4242.48 143.068  19
   0  -3   8 4048.82 90.5730  63
   0  -3   8 4265.24 103.901  60
   0  -3  -8 4254.05 103.249  56
   0  -3  -8 4067.34 100.061  70
   0  -3  -8 4034.16 105.012  49
   0  -3  -8 4173.60 104.678  53
   0  -3  -8 4139.31 96.0765  42
   0  -3   8 4691.99 148.655  15
   0  -3   8 4193.09 153.690  14
   0  -3   8 4241.87 143.390  16
   0  -3   9 86622.3 747.357   8
   0  -3   9 83097.7 764.234   3
   0  -3  -9 87659.2 818.078   9
   0  -3   9 98151.9 570.755  24
   0  -3   9 93923.1 545.835  25
   0  -3  -9 90241.1 539.057  81
   0  -3  -9 89404.5 587.571  70
   0  -3  -9 91423.0 626.192  83
   0  -3   9 89283.4 739.913  19
   0  -3   9 92521.5 546.810  17
   0  -3  -9 94135.8 556.826  21
   0  -3   9 88177.6 561.244  63
   0  -3  -9 91989.6 603.484  56
   0  -3   9 91047.6 600.130  60
   0  -3   9 93891.9 600.498  57
   0  -3  -9 91337.5 581.844  42
   0  -3  -9 87891.5 600.851  53
   0  -3   9 97475.9 792.237  15
   0  -3   9 91430.9 808.945  14
   0  -3   9 87969.8 729.019  16
   0  -3  10 17951.4 322.107   8
   0  -3  10 21251.8 231.261  24
   0  -3 -10 19365.7 230.296  70
   0  -3 -10 20233.5 265.366  83
   0  -3 -10 18348.7 200.500  81
   0  -3  10 18771.0 308.200  19
   0  -3  10 20236.9 214.574  17
   0  -3 -10 20589.3 224.595  21
   0  -3  10 21293.4 220.707  22
   0  -3  10 20502.7 247.158  57
   0  -3  10 19576.6 227.412  63
   0  -3  10 20425.7 249.076  60
   0  -3 -10 20032.8 250.707  56
   0  -3 -10 19806.4 234.164  42
   0  -3  10 17904.0 297.858  16
   0  -3 -11 27246.9 311.193  83
   0  -3 -11 24668.1 231.669  81
   0  -3 -11 27601.4 267.672  21
   0  -3  11 28442.6 258.944  22
   0  -3  11 26995.0 256.023  17
   0  -3  11 24196.8 337.663  19
   0  -3 -11 26393.1 291.427  56
   0  -3  11 27380.5 289.958  57
   0  -3 -11 26323.9 267.772  58
   0  -3  11 27257.2 292.784  60
   0  -3  11 26138.9 267.191  63
   0  -3  11 28415.5 270.976  24
   0  -3  11 26039.4 412.042  14
   0  -3  12 20298.9 217.852  24
   0  -3  12 18916.3 206.904  84
   0  -3 -12 19629.3 251.574  83
   0  -3  12 19601.6 201.571  22
   0  -3  12 19834.8 217.529  63
   0  -3  12 19601.9 233.706  60
   0  -3 -12 18260.3 205.623  58
   0  -3  12 19420.4 232.145  57
   0  -3 -12 19005.7 241.862  47
   0  -3  12 17640.6 191.527  17
   0  -3  13 5432.47 94.2095  84
   0  -3  13 5997.47 115.723  57
   0  -3  13 6056.35 116.026  60
   0  -3 -13 5760.49 122.390  59
   0  -3  13 5684.86 94.3655  22
   0  -3 -13 5730.23 118.581  47
   0  -3  13 6006.27 106.250  24
   0  -3 -14 1785.80 60.2333  59
   0  -3  14 1886.95 57.4175  60
   0  -3  14 1887.89 58.3180  57
   0  -3  14 1712.75 52.5147 102
   0  -3 -14 1690.88 56.3842  47
   0  -3 -14 1801.85 54.7168  40
   0  -3 -15 2278.56 49.3004  59
   0  -3  15 2324.37 48.6741  57
   0  -2   0 428375. 1813.81   3
   0  -2   0 431137. 1824.41  16
   0  -2   0 412335. 1792.68  13
   0  -2   0 405495. 1783.43  14
   0  -2   0 412960. 1821.70  19
   0  -2  -1 17313.7 154.314   9
   0  -2  -1 17977.7 151.542   1
   0  -2   1 18109.8 178.013   3
   0  -2  -1 17368.0 184.112  16
   0  -2   1 17581.0 168.670  14
   0  -2   1 17688.2 181.220  16
   0  -2  -1 16845.4 182.083  19
   0  -2   1 18160.1 118.179  20
   0  -2   1 17243.1 179.225  19
   0  -2   2 75700.5 454.222   3
   0  -2   2 70988.3 400.665   8
   0  -2  -2 74792.8 421.114   9
   0  -2  -2 73270.4 411.822   1
   0  -2   2 74462.7 449.717  16
   0  -2  -2 73213.7 469.707  16
   0  -2   2 75196.1 447.517  14
   0  -2  -2 72367.4 464.244  19
   0  -2  -2 72107.7 340.038  21
   0  -2   2 74404.5 348.737  20
   0  -2   3 72229.4 459.810   3
   0  -2  -3 70994.3 427.323   1
   0  -2   3 69838.8 414.635   8
   0  -2  -3 75142.6 444.733   9
   0  -2   3 71611.3 455.749  14
   0  -2  -3 69985.9 386.236  12
   0  -2  -3 74640.8 485.976  13
   0  -2  -3 70476.5 465.956  16
   0  -2   3 70721.4 342.686  20
   0  -2  -3 71837.3 475.706  19
   0  -2  -3 69183.8 341.293  21
   0  -2  -4 6088.39 69.1268  30
   0  -2  -4 5914.22 69.9382  32
   0  -2   4 6109.03 72.1698  25
   0  -2   4 6339.43 121.014  14
   0  -2   4 6290.78 118.707  16
   0  -2  -4 6340.78 93.6645  12
   0  -2   4 6202.59 113.599  15
   0  -2  -4 6758.76 135.993  13
   0  -2  -4 6393.78 117.249   9
   0  -2  -4 6113.36 109.786   1
   0  -2   4 6176.85 118.457   3
   0  -2   4 6395.66 110.338   8
   0  -2   4 6230.43 68.9320  20
   0  -2  -4 6288.86 71.8590  21
   0  -2  -5 2705.56 70.7775   2
   0  -2   5 2919.54 84.2970   8
   0  -2  -5 2777.07 82.5902   1
   0  -2  -5 2969.92 93.5688   9
   0  -2   5 2697.51 51.2815  25
   0  -2   5 2790.18 54.2262  37
   0  -2  -5 2764.44 48.6381  30
   0  -2  -5 2811.95 61.6007  38
   0  -2   5 2792.65 84.2197  16
   0  -2   5 2921.03 91.8332  14
   0  -2  -5 2835.73 71.0386  12
   0  -2  -5 2766.80 97.9232  13
   0  -2   5 2781.02 49.4311  20
   0  -2  -5 2826.55 52.8211  21
   0  -2  -6 5130.00 135.981   9
   0  -2   6 4664.52 117.299   8
   0  -2  -6 4308.15 98.3486   2
   0  -2   6 4691.85 122.025   3
   0  -2   6 4822.26 69.4857  20
   0  -2  -6 4615.22 73.4481  21
   0  -2  -6 5436.76 71.2632  30
   0  -2   6 4344.70 71.4328  25
   0  -2   6 4620.25 77.4300  37
   0  -2  -6 4590.83 85.9963  38
   0  -2   6 4512.80 115.600  16
   0  -2  -6 4661.28 135.944  13
   0  -2  -6 4531.72 100.653  12
   0  -2   6 4731.13 125.232  14
   0  -2  -7 4627.76 141.805   9
   0  -2   7 4344.78 125.429   8
   0  -2  -7 3914.02 102.758   2
   0  -2   7 4119.34 124.759   3
   0  -2  -7 4234.12 65.7488  30
   0  -2   7 4267.19 74.0840  25
   0  -2   7 4150.42 80.3421  37
   0  -2  -7 4416.66 78.2600  21
   0  -2   7 4462.77 70.5265  20
   0  -2  -7 4196.51 88.2441  56
   0  -2  -7 4150.46 88.7982  49
   0  -2  -7 4152.22 84.3371  42
   0  -2  -7 4307.83 108.905  12
   0  -2   7 4310.34 119.007  16
   0  -2   8 10376.4 197.779  16
   0  -2   8 10962.5 215.830  15
   0  -2  -8 9726.86 177.184  12
   0  -2   8 10368.3 209.434   8
   0  -2  -8 10768.4 236.545   9
   0  -2   8 10180.5 207.820   3
   0  -2   8 9706.03 140.596  89
   0  -2  -8 9448.13 139.500  70
   0  -2  -8 9793.06 155.057  83
   0  -2   8 10383.0 137.194  17
   0  -2  -8 10552.2 132.986  21
   0  -2  -8 10440.2 153.391  56
   0  -2  -8 9595.35 149.158  49
   0  -2  -8 10127.9 152.488  53
   0  -2  -8 10423.9 146.380  42
   0  -2   8 10217.8 125.518  25
   0  -2   8 10466.1 140.346  37
   0  -2   9 15857.7 282.250   8
   0  -2   9 14002.3 260.381   3
   0  -2   9 15538.4 193.589  89
   0  -2  -9 15669.2 184.264  81
   0  -2   9 16212.4 182.933  17
   0  -2  -9 16404.7 181.213  21
   0  -2   9 15663.3 189.435  63
   0  -2  -9 16006.0 197.155  42
   0  -2   9 15869.1 281.436  15
   0  -2   9 14686.2 249.177  16
   0  -2  -9 14447.3 234.775  12
   0  -2   9 15474.6 283.757  14
   0  -2  10 43773.0 516.067   8
   0  -2  10 43710.3 366.942  89
   0  -2 -10 46448.5 405.868  83
   0  -2 -10 45580.0 356.351  81
   0  -2  10 47297.6 358.118  17
   0  -2  10 44083.2 466.553  19
   0  -2 -10 46242.9 348.515  21
   0  -2  10 46526.4 354.464  22
   0  -2  10 45005.6 365.970  63
   0  -2 -10 46666.4 383.933  42
   0  -2  10 41330.6 446.419  16
   0  -2  10 45664.3 535.443  14
   0  -2  10 46154.2 527.973  15
   0  -2  11 3175.87 140.396  14
   0  -2  11 3470.41 146.926  15
   0  -2  11 3175.38 139.377   8
   0  -2  11 3509.05 97.4077  89
   0  -2 -11 3452.56 109.159  83
   0  -2 -11 3322.51 89.0991  81
   0  -2  11 3684.76 93.5070  22
   0  -2  11 3597.97 94.0570  17
   0  -2  11 3119.36 116.092  19
   0  -2  11 3465.13 96.1684  63
   0  -2 -11 3458.47 97.1571  58
   0  -2 -11 3546.31 106.655  47
   0  -2  11 3697.64 96.7346  24
   0  -2  12 2476.98 79.1844  24
   0  -2 -12 2334.25 88.9544  83
   0  -2 -12 2081.04 68.3985  81
   0  -2  12 2367.48 86.3115  60
   0  -2  12 2243.12 78.6785  63
   0  -2 -12 2262.56 78.3756  58
   0  -2  12 2450.03 75.1894  22
   0  -2 -12 2315.05 85.2210  47
   0  -2  12 2260.60 120.142  15
   0  -2  12 1943.98 110.194  14
   0  -2  12 2308.35 73.3119  17
   0  -2  13 98.1035 26.9344 102
   0  -2  13 105.686 27.4598  24
   0  -2  13 120.834 29.4928  63
   0  -2  13 102.496 29.8788  57
   0  -2  13 100.505 31.7014  60
   0  -2 -13 110.711 27.9950  58
   0  -2 -13 86.9254 31.4010  47
   0  -2  13 103.619 24.1266  17
   0  -2 -14 585.510 37.0744  92
   0  -2  14 619.398 36.5348 102
   0  -2  14 682.937 39.0064  84
   0  -2  14 652.041 35.8691  22
   0  -2  14 706.372 44.2982  60
   0  -2  14 692.553 41.0417  63
   0  -2 -14 672.913 44.4279  40
   0  -2 -14 669.457 41.8672  47
   0  -2  14 705.397 39.2904  24
   0  -2 -15 5644.46 91.4758  40
   0  -2  15 5860.95 91.9803  60
   0  -1   0 8.45711 10.1584  14
   0  -1   0 15.3683 12.0024   3
   0  -1  -1 82240.9 414.950  16
   0  -1   1 82631.6 411.259  16
   0  -1   1 83083.1 406.169  14
   0  -1  -1 83145.4 415.128  13
   0  -1  -1 83383.2 389.008   1
   0  -1   1 84025.3 383.154   8
   0  -1  -2 127627. 571.790  12
   0  -1  -2 127527. 574.104   2
   0  -1   2 126989. 585.731   8
   0  -1  -2 126647. 589.637   1
   0  -1   3 40807.3 273.788  15
   0  -1  -3 41769.3 249.971  12
   0  -1   3 42982.2 236.277  11
   0  -1  -3 43034.6 254.620   2
   0  -1   3 42940.3 269.250   8
   0  -1  -3 42437.6 270.550   1
   0  -1  -3 40832.5 208.563  21
   0  -1  -4 17964.8 161.860  12
   0  -1  -4 16176.2 192.587  13
   0  -1   4 17151.1 136.909  11
   0  -1   4 16648.0 175.282  14
   0  -1   4 16841.8 175.883  15
   0  -1  -4 17009.1 158.077   2
   0  -1  -4 17329.6 170.699   1
   0  -1   4 16629.4 167.614   8
   0  -1   4 15846.7 105.430  20
   0  -1  -4 16529.0 114.627  21
   0  -1  -5 39803.2 223.893  32
   0  -1   5 42119.5 327.760  15
   0  -1  -5 42661.7 305.566  12
   0  -1  -5 41477.0 355.403  13
   0  -1   5 39305.8 253.609  11
   0  -1  -5 40685.9 296.672   2
   0  -1  -5 39518.5 310.412   1
   0  -1   5 41551.1 322.753   3
   0  -1   5 41370.7 319.313   8
   0  -1  -5 40377.2 227.098  21
   0  -1   5 37799.3 211.120  20
   0  -1   6 28338.9 202.964  37
   0  -1   6 26834.5 181.445  25
   0  -1  -6 27502.0 182.157  32
   0  -1  -6 29677.2 275.718  12
   0  -1   6 29231.4 290.558  15
   0  -1   6 26710.2 207.959  11
   0  -1   6 28714.7 283.013   8
   0  -1  -6 27145.6 256.166   2
   0  -1   6 27291.4 274.053   3
   0  -1  -6 25349.2 261.367   1
   0  -1   6 26983.0 170.443  20
   0  -1   7 10905.5 111.027  25
   0  -1   7 12239.7 133.881  37
   0  -1   7 11651.0 128.560  24
   0  -1   7 11623.6 131.353  17
   0  -1  -7 12125.7 186.418  12
   0  -1   7 11599.1 196.258  15
   0  -1   7 11325.9 192.261  14
   0  -1   7 11017.6 180.895   3
   0  -1  -7 10929.5 171.387   2
   0  -1   7 12040.4 195.721   8
   0  -1   8 976.991 61.8983   3
   0  -1   8 1071.09 69.5331   8
   0  -1  -8 976.213 61.0018   2
   0  -1   8 1011.84 46.6217  89
   0  -1  -8 956.891 42.9706  81
   0  -1  -8 1020.98 49.5948  83
   0  -1   8 996.390 43.0940  17
   0  -1  -8 971.532 48.0874  56
   0  -1   8 1062.29 43.9053  24
   0  -1   8 995.780 43.6979  37
   0  -1   8 1020.89 68.1430  15
   0  -1  -8 1023.64 64.7451  12
   0  -1   8 995.792 65.3966  14
   0  -1   9 723.665 63.0926  14
   0  -1  -9 645.291 58.3014  12
   0  -1   9 702.281 65.3324  15
   0  -1   9 567.957 52.9758   3
   0  -1  -9 719.456 60.3024   2
   0  -1   9 661.774 64.2292   8
   0  -1   9 704.545 44.5129  89
   0  -1  -9 683.638 42.0603  94
   0  -1  -9 713.917 48.8183  83
   0  -1  -9 763.386 43.6306  81
   0  -1  -9 744.472 41.9705  21
   0  -1   9 766.323 42.3022  17
   0  -1   9 706.071 40.4909  22
   0  -1  -9 731.470 46.6235  56
   0  -1   9 693.656 37.0945  44
   0  -1  -9 733.015 39.2053  41
   0  -1   9 766.237 43.7421  37
   0  -1   9 782.439 42.8381  24
   0  -1  10 2767.17 120.761  14
   0  -1  10 2779.71 124.878  15
   0  -1  10 2570.02 100.559  16
   0  -1  10 2348.88 104.138   3
   0  -1  10 2864.03 127.797   8
   0  -1 -10 2850.27 80.5375  94
   0  -1  10 2747.00 85.3609  89
   0  -1 -10 2723.94 92.4423  83
   0  -1 -10 2961.27 84.1580  81
   0  -1  10 3104.59 85.7336  17
   0  -1 -10 2979.23 78.6704  21
   0  -1  10 2912.17 80.7370  22
   0  -1 -10 3025.35 89.1151  58
   0  -1 -10 2742.69 87.7552  47
   0  -1 -10 2830.26 77.2154  41
   0  -1  10 2721.29 72.9222  44
   0  -1  10 2938.68 84.8490  37
   0  -1  10 3033.02 82.5956  24
   0  -1  11 311.590 52.1844  14
   0  -1  11 321.723 54.2448  15
   0  -1  11 296.257 56.2974   8
   0  -1  11 412.717 41.8728  89
   0  -1 -11 351.358 43.3573  83
   0  -1 -11 363.625 39.6427  81
   0  -1  11 357.437 36.6982  17
   0  -1 -11 356.488 38.0913  21
   0  -1  11 380.210 38.5315  22
   0  -1 -11 334.673 44.0518  59
   0  -1 -11 325.932 39.3160  58
   0  -1  11 357.138 37.1127  63
   0  -1 -11 320.511 34.8308  41
   0  -1 -11 265.447 38.8699  47
   0  -1  11 368.029 38.5179  24
   0  -1  11 326.307 38.8461  37
   0  -1  12 7711.84 216.866  15
   0  -1  12 6699.66 192.071  14
   0  -1 -12 7324.16 237.686   7
   0  -1  12 6899.16 207.652   8
   0  -1  12 7930.97 149.955  89
   0  -1 -12 7578.39 138.682  81
   0  -1  12 8395.08 143.810  22
   0  -1 -12 7841.98 132.818  21
   0  -1 -12 7791.29 162.022  59
   0  -1  12 7496.56 142.576  63
   0  -1 -12 7586.23 145.209  58
   0  -1 -12 7460.26 146.553  47
   0  -1  12 8145.60 142.551  24
   0  -1  13 3582.96 147.648  15
   0  -1  13 3817.48 93.9744  17
   0  -1  13 3977.82 102.254  89
   0  -1 -13 3628.12 91.3237  81
   0  -1 -13 3948.96 112.570  59
   0  -1  13 4029.13 101.771  63
   0  -1 -13 3838.51 99.6280  58
   0  -1  13 4136.09 97.0158  22
   0  -1 -13 3835.31 100.492  47
   0  -1  13 4034.76 96.7438  24
   0  -1  14 1210.08 46.8780 102
   0  -1 -14 1153.45 48.8915  92
   0  -1  14 1230.74 54.6148  57
   0  -1 -14 1230.48 62.1146  59
   0  -1  14 1305.50 59.6662  60
   0  -1  14 1346.13 57.4613  63
   0  -1  14 1287.98 52.5310  24
   0  -1  14 1311.49 52.1024  22
   0  -1 -14 1207.69 58.6515  40
   0  -1 -15 2125.88 64.0600  40
   0  -1  15 2138.79 59.5719  63
   0  -1  15 2128.27 61.4085  60
   0  -1  15 2121.43 57.3454  57
   0   0  -1 15747.6 89.4587   2
   0   0  -1 15846.3 92.0171  12
   0   0  -2 83265.0 360.389   6
   0   0   2 83895.0 404.634  15
   0   0  -3 177462. 789.264   1
   0   0  -3 180277. 790.123   2
   0   0  -3 172883. 725.182   6
   0   0   3 176010. 790.195   3
   0   0   3 174205. 778.277  11
   0   0   3 172243. 799.593  15
   0   0  -4 5717.79 87.7823   2
   0   0  -4 5731.06 104.039   9
   0   0   4 5955.46 91.9329   8
   0   0   4 5733.73 85.7897   3
   0   0  -4 5160.11 49.1179   6
   0   0   4 5395.89 80.5557  11
   0   0   4 5563.56 89.1403  15
   0   0  -4 5669.49 54.6035  21
   0   0   5 2894.58 48.4592  24
   0   0  -5 3012.81 88.8039   9
   0   0  -5 3082.02 73.9326   2
   0   0   5 3100.72 72.2122   3
   0   0   5 3112.26 76.5741   8
   0   0  -5 2745.55 36.6716   6
   0   0   5 2852.19 70.4996  14
   0   0   5 2801.98 64.9506  11
   0   0  -5 3208.02 77.2370  12
   0   0   5 3011.69 76.1272  15
   0   0  -5 3061.95 44.8172  21
   0   0   6 114393. 475.142  24
   0   0  -6 117848. 448.744  28
   0   0  -6 114767. 596.941   1
   0   0   6 118026. 594.991   3
   0   0   6 123896. 621.660   8
   0   0  -6 121211. 607.564   2
   0   0   6 113707. 564.090  11
   0   0  -6 124224. 625.460  12
   0   0   6 121145. 607.615  14
   0   0   6 120984. 619.530  15
   0   0  -6 120292. 453.523  21
   0   0   6 115928. 480.689  22
   0   0   7 5322.81 83.0698  24
   0   0   7 5495.27 85.6278  37
   0   0  -7 5236.30 73.5564  28
   0   0  -7 5255.35 74.7419  21
   0   0   7 5186.67 84.5609  22
   0   0   7 5155.51 115.676   3
   0   0   7 5278.20 125.298   8
   0   0  -7 5404.10 123.963   2
   0   0   7 5274.43 119.892  14
   0   0   7 5433.75 127.104  15
   0   0   7 5118.09 105.915  11
   0   0   8 113254. 592.415  24
   0   0   8 114007. 600.069  37
   0   0  -8 108150. 609.996  81
   0   0  -8 109340. 632.973  83
   0   0  -8 111793. 562.872  21
   0   0   8 110247. 594.105  22
   0   0  -8 108824. 617.767  58
   0   0  -8 108684. 759.065  12
   0   0   8 110685. 730.149  14
   0   0   8 114367. 764.721  15
   0   0   8 102950. 693.446   3
   0   0   8 114376. 762.592   8
   0   0  -8 112727. 747.389   2
   0   0   9 5002.40 150.052  15
   0   0   9 4838.53 139.592  14
   0   0   9 4951.96 133.434   4
   0   0   9 4321.25 121.611   3
   0   0  -9 4686.20 137.257   2
   0   0   9 5057.49 149.726   8
   0   0   9 4618.56 95.9455  90
   0   0  -9 4978.97 100.174  94
   0   0  -9 5157.10 105.514  81
   0   0  -9 4920.45 109.472  83
   0   0   9 5041.15 99.4039  22
   0   0  -9 5375.23 91.5116  21
   0   0  -9 4783.31 105.208  58
   0   0  -9 5036.63 113.150  59
   0   0  -9 4879.95 102.999  47
   0   0  -9 5112.06 100.952  41
   0   0   9 4705.84 90.5965  44
   0   0   9 5317.35 101.906  37
   0   0   9 5168.27 99.0616  24
   0   0  10 9681.11 150.456  17
   0   0  10 8505.01 196.058  14
   0   0  10 9394.98 220.501  15
   0   0 -10 9049.88 245.660   7
   0   0  10 9314.52 221.895   8
   0   0  10 7712.18 172.049   3
   0   0  10 8738.42 141.495  90
   0   0 -10 9431.93 153.938  81
   0   0 -10 9726.21 133.677  21
   0   0  10 9808.04 149.702  22
   0   0 -10 8916.88 152.605  58
   0   0 -10 9399.59 167.176  59
   0   0  10 9010.21 137.565  44
   0   0 -10 8687.31 148.910  47
   0   0 -10 9765.94 147.620  41
   0   0  10 9418.73 148.942  37
   0   0  10 9775.65 145.986  24
   0   0  11 3852.41 151.368  15
   0   0  11 3153.18 125.032  14
   0   0  11 3885.16 100.070  17
   0   0 -11 3510.09 164.234   7
   0   0  11 3558.25 101.024  89
   0   0  11 3443.19 91.6487  90
   0   0 -11 3897.41 102.654  81
   0   0 -11 3395.51 85.4654  75
   0   0  11 3834.20 98.9621  22
   0   0 -11 3737.70 103.741  58
   0   0 -11 3581.23 109.864  59
   0   0  11 3456.62 89.6449  44
   0   0 -11 3763.61 95.9284  41
   0   0 -11 3460.94 97.4213  47
   0   0  11 3714.73 94.6362  24
   0   0  11 3799.96 98.4993  37
   0   0  12 33836.9 466.017  15
   0   0  12 30217.0 394.571  14
   0   0  12 35181.9 321.510  17
   0   0 -12 29926.7 477.762   7
   0   0 -12 32911.8 320.704  92
   0   0  12 32869.2 300.414  90
   0   0  12 34524.7 334.828  89
   0   0 -12 30412.9 274.191  75
   0   0 -12 34001.1 324.003  81
   0   0 -12 33807.1 283.416  21
   0   0  12 35707.1 319.436  22
   0   0 -12 33806.1 329.187  58
   0   0 -12 34014.4 349.087  59
   0   0  12 34570.8 321.579  63
   0   0 -12 32515.8 313.247  47
   0   0  12 33298.7 302.693  44
   0   0  12 35304.7 311.948  24
   0   0  12 32180.1 278.054  35
   0   0  12 35008.3 322.095  37
   0   0  13 572.469 66.6094  15
   0   0  13 567.221 42.4140  17
   0   0 -13 564.420 43.8869  92
   0   0  13 582.305 48.9299  89
   0   0 -13 544.109 51.9404  59
   0   0  13 569.500 44.5901  63
   0   0 -13 524.905 44.4400  81
   0   0 -13 562.467 49.2213  40
   0   0  13 602.572 42.4053  24
   0   0  13 497.593 32.2720  35
   0   0  14 206.234 31.9849  89
   0   0 -14 154.618 24.5073  55
   0   0 -14 184.707 36.7553  59
   0   0  14 187.378 28.2140  24
   0   0 -14 186.615 34.6116  40
   0   0 -14 193.048 30.2451  81
   0   0 -15 8800.93 129.254  40
   0   0  15 8451.34 109.567  57
   0   0 -16 1152.61 37.3632  40
   0   0  16 1164.05 34.9366  84
   0   1   0 9.20971 12.4886   5
   0   1   0 8.55637 10.9524  10
   0   1   0 10.6309 10.2518   7
   0   1  -1 82034.0 411.726   5
   0   1  -1 83536.1 413.848   3
   0   1  -1 85106.6 411.196   7
   0   1   1 82619.6 394.587   4
   0   1   1 84724.6 380.641   2
   0   1   1 81822.6 393.069   6
   0   1   2 126771. 566.665   2
   0   1  -2 121594. 607.366   3
   0   1  -2 130626. 577.450   6
   0   1  -2 133581. 617.038   7
   0   1   2 126281. 580.674   4
   0   1   2 125773. 593.355   5
   0   1   2 125939. 569.427   8
   0   1   2 127669. 579.501  10
   0   1  -2 127762. 544.951  10
   0   1   2 126597. 548.301  17
   0   1  -2 129169. 607.800  12
   0   1   2 124408. 587.013  15
   0   1   3 38688.7 237.623   2
   0   1  -3 42127.9 266.957   2
   0   1   3 41702.9 253.751   4
   0   1   3 43032.8 255.521   8
   0   1  -3 43826.7 242.614   6
   0   1   3 39991.7 265.909   1
   0   1   3 41849.6 220.918  17
   0   1   3 39941.0 261.138  15
   0   1   3 39176.8 243.874  10
   0   1  -3 41660.8 200.275  10
   0   1   4 17306.1 157.531   4
   0   1   4 16914.4 160.485   8
   0   1  -4 17064.6 167.362   2
   0   1  -4 17046.7 155.947   1
   0   1   4 15169.2 142.925   2
   0   1  -4 17243.1 140.201   6
   0   1  -4 16537.1 100.111  21
   0   1   4 16745.0 126.165  17
   0   1  -4 17187.5 178.464  12
   0   1   4 16594.7 166.294  15
   0   1   5 41055.7 247.701  17
   0   1  -5 40286.4 211.112  21
   0   1   5 38982.9 239.782  22
   0   1  -5 40578.7 295.426   1
   0   1  -5 40934.5 312.664   2
   0   1  -5 40528.1 259.112   6
   0   1   5 39613.1 290.389   4
   0   1   5 40047.7 305.638   8
   0   1   5 41221.9 316.702  15
   0   1  -5 42119.1 331.455  12
   0   1   5 39515.5 234.740  24
   0   1  -5 39805.9 233.385  26
   0   1   6 26969.5 200.285  22
   0   1  -6 27404.1 171.119  21
   0   1   6 28325.9 207.179  17
   0   1   6 27522.5 268.599   8
   0   1   6 27924.0 253.311   4
   0   1  -6 28177.3 276.021   2
   0   1  -6 26052.4 205.296   6
   0   1  -6 27856.2 260.876   1
   0   1  -6 27765.5 291.483  12
   0   1   6 28326.2 277.935  15
   0   1  -6 26689.5 191.303  26
   0   1   6 26822.1 193.777  24
   0   1   7 11676.2 132.359  22
   0   1  -7 12033.7 109.456  21
   0   1  -7 11223.4 103.477  28
   0   1   7 11506.6 125.532  24
   0   1   7 11665.6 135.737  17
   0   1   7 11184.8 179.539  11
   0   1   7 12154.2 192.825  15
   0   1   7 10918.4 165.357  14
   0   1   7 12356.9 189.972   8
   0   1  -7 12032.9 192.824   2
   0   1   7 11165.8 164.559   3
   0   1   7 11430.1 167.940   4
   0   1   8 992.521 56.6363   4
   0   1  -8 1035.54 78.3283   7
   0   1   8 920.726 54.1143   3
   0   1  -8 968.832 65.7542   2
   0   1   8 1033.37 64.5563   8
   0   1   8 1014.63 42.1915  24
   0   1   8 1035.35 42.9076  37
   0   1  -8 1015.17 36.1170  21
   0   1   8 1024.06 44.4167  22
   0   1  -8 1005.57 50.4181  59
   0   1  -8 1117.58 47.1395  41
   0   1   8 1052.22 66.5886  15
   0   1   8 1012.03 45.4916  17
   0   1   8 916.530 58.4565  11
   0   1   8 954.396 55.8431  14
   0   1   9 857.714 46.4942  17
   0   1   9 740.713 65.0368  15
   0   1   9 628.819 51.8869  14
   0   1  -9 818.169 77.9760   7
   0   1   9 627.557 48.2758   3
   0   1   9 682.436 61.1317   8
   0   1  -9 687.447 62.9583   2
   0   1  -9 883.089 41.8918  95
   0   1  -9 752.090 46.5864  81
   0   1   9 691.276 38.6792  18
   0   1  -9 758.696 36.2052  21
   0   1   9 751.708 43.4198  22
   0   1  -9 747.030 49.6012  59
   0   1  -9 691.397 46.2582  58
   0   1  -9 703.641 42.0956  47
   0   1  -9 637.292 33.1839  52
   0   1  -9 747.419 43.3153  41
   0   1   9 768.994 41.2791  44
   0   1   9 717.570 40.6976  24
   0   1  10 2988.88 86.7442  17
   0   1  10 2860.02 125.041  15
   0   1  10 2609.11 102.158  14
   0   1 -10 2701.40 134.001   7
   0   1  10 2756.70 121.022   8
   0   1 -10 2728.21 85.6397  92
   0   1 -10 2714.58 72.3420  95
   0   1 -10 2756.07 88.1559  81
   0   1 -10 2739.63 78.5937  75
   0   1 -10 2879.77 68.0654  21
   0   1  10 2872.42 82.6058  22
   0   1  10 2719.31 73.5939  18
   0   1 -10 2735.85 87.9182  58
   0   1 -10 2703.38 92.5476  59
   0   1 -10 2862.40 84.4934  41
   0   1  10 2696.11 76.9137  44
   0   1  10 2961.06 79.5826  24
   0   1  11 394.753 59.3337  15
   0   1  11 292.909 41.7406  14
   0   1 -11 329.967 64.3089   7
   0   1  11 269.341 51.8774   8
   0   1  11 279.629 35.9498  90
   0   1 -11 309.761 30.3714  95
   0   1 -11 318.767 38.1404  92
   0   1 -11 387.329 42.6004  81
   0   1 -11 327.034 35.9556  75
   0   1  11 279.989 29.5954  18
   0   1 -11 322.416 30.5681  21
   0   1  11 369.162 38.7163  22
   0   1 -11 339.727 44.7064  59
   0   1  11 325.745 35.8812  44
   0   1  11 316.567 33.1869  35
   0   1  11 330.270 30.3820  34
   0   1  11 350.037 35.2609  24
   0   1  12 7494.74 207.303  15
   0   1 -12 7002.02 226.953   7
   0   1  12 7158.26 205.142   8
   0   1  12 7299.62 138.273  90
   0   1 -12 7562.91 140.570  92
   0   1  12 7839.11 152.592  89
   0   1 -12 7265.53 129.958  75
   0   1 -12 7595.29 148.627  81
   0   1  12 8215.32 145.282  22
   0   1  12 7055.54 115.446  18
   0   1 -12 7108.09 109.016  21
   0   1 -12 7687.84 158.996  59
   0   1  12 7803.67 140.074  44
   0   1 -12 7487.10 148.685  40
   0   1  12 7806.47 135.308  24
   0   1  12 6816.88 108.823  34
   0   1  12 7401.21 125.655  35
   0   1 -13 3813.90 91.7732  92
   0   1  13 3892.49 105.040  89
   0   1  13 3831.78 94.5625  90
   0   1 -13 3904.58 102.282  81
   0   1 -13 3445.48 82.9656  75
   0   1  13 4185.81 99.6062  22
   0   1 -13 3710.87 96.0474  55
   0   1  13 4002.49 97.0645  63
   0   1 -13 3865.04 105.059  40
   0   1  13 3828.50 91.0414  24
   0   1  13 3623.62 81.0178  35
   0   1  14 1286.96 49.2599  90
   0   1  14 1417.20 60.9755  89
   0   1 -14 1316.78 57.5010  81
   0   1  14 1401.64 55.0958  63
   0   1 -14 1241.01 52.6733  55
   0   1  14 1324.20 53.8733  22
   0   1 -14 1374.00 60.7386  40
   0   1  14 1281.05 49.8586  24
   0   1  15 2063.53 54.6117  63
   0   1  15 2090.88 58.4070  60
   0   1 -15 2074.42 61.4788  40
   0   1  15 1973.35 51.5224  43
   0   1  15 2176.51 61.3862  89
   0   2   0 441404. 1778.87   6
   0   2   0 431005. 1717.63   1
   0   2   0 406069. 1704.13  18
   0   2  -1 18192.3 174.075   7
   0   2   1 18934.4 166.851   6
   0   2  -1 19377.5 172.105   6
   0   2  -1 18251.4 179.072   5
   0   2   1 18003.0 139.994   1
   0   2   1 18015.4 155.067  10
   0   2  -1 20007.8 155.759  10
   0   2   1 17779.1 122.485  17
   0   2  -1 17295.2 127.419  18
   0   2   1 18128.5 129.807  18
   0   2   2 72200.8 379.459   2
   0   2   2 75238.6 412.819   4
   0   2  -2 74493.9 451.340   5
   0   2  -2 74772.2 450.347   7
   0   2   2 73917.3 402.901   1
   0   2   2 73351.2 429.098   5
   0   2   2 72541.3 359.058  17
   0   2   2 72531.4 409.993  10
   0   2  -2 71128.9 366.309  18
   0   2   3 71803.4 433.580   5
   0   2  -3 70582.9 461.828   7
   0   2   3 71721.5 412.392   4
   0   2   3 71954.5 385.669   8
   0   2   3 70270.4 383.292   2
   0   2   3 70839.0 423.518  10
   0   2   3 70796.4 364.437  17
   0   2  -4 6110.46 70.5922  27
   0   2  -4 6202.07 73.0663  26
   0   2   4 6068.72 79.2916  34
   0   2   4 6298.16 108.911   5
   0   2  -4 6453.68 127.302   7
   0   2   4 6303.34 99.6486   4
   0   2  -4 6968.17 107.067   6
   0   2   4 5488.90 83.0418   2
   0   2   4 5970.04 105.947   1
   0   2   4 6313.76 94.3726   8
   0   2  -4 6544.65 73.1787  10
   0   2   4 6326.42 80.5133  17
   0   2   4 5834.76 101.848  10
   0   2   4 6158.29 80.4172  18
   0   2   4 5922.07 74.5927  22
   0   2  -4 5989.61 81.7799  23
   0   2   5 2594.88 50.0242  24
   0   2   5 2734.58 57.4858  34
   0   2  -5 2843.25 54.0287  26
   0   2  -5 2954.82 96.8692   7
   0   2   5 2839.93 71.7092   4
   0   2   5 2794.03 77.9380   5
   0   2  -5 2846.64 84.2211   2
   0   2  -5 2862.53 71.1398   1
   0   2   5 2946.00 74.6136   8
   0   2  -5 3379.71 78.8045   6
   0   2   5 2907.75 81.5800  15
   0   2   5 3004.12 60.5523  17
   0   2  -5 2470.73 37.9000  10
   0   2   5 2755.16 55.8993  22
   0   2  -5 2732.95 35.2756  21
   0   2   5 2773.70 58.4986  18
   0   2  -5 2723.50 60.7010  23
   0   2   6 4549.51 79.8345  35
   0   2   6 4452.48 72.1338  24
   0   2   6 4471.46 79.2682  18
   0   2  -6 4443.83 52.4030  21
   0   2   6 4554.55 77.8806  22
   0   2   6 4734.42 114.451  15
   0   2   6 4883.30 84.2217  17
   0   2   6 4516.04 105.111   5
   0   2  -6 4749.98 117.790   2
   0   2   6 4850.39 106.717   8
   0   2  -6 4404.37 98.1587   1
   0   2   6 4504.93 97.2308   4
   0   2  -6 4527.58 131.610   7
   0   2  -7 4391.52 141.022   7
   0   2  -7 4150.47 90.7806   6
   0   2   7 4012.16 98.2508   4
   0   2  -7 4400.71 126.058   2
   0   2   7 4304.93 107.487   5
   0   2   7 4377.60 112.915   8
   0   2   7 4255.00 83.8193  35
   0   2   7 3992.92 80.8101  34
   0   2   7 4291.44 76.5830  24
   0   2  -7 4322.89 90.8331  81
   0   2  -7 4239.42 85.2986  75
   0   2   7 4358.10 83.6360  22
   0   2   7 4042.27 81.1409  18
   0   2  -7 4197.73 56.1523  21
   0   2  -7 4271.65 95.5843  59
   0   2  -7 4362.81 86.1458  41
   0   2   7 4448.30 120.604  15
   0   2   7 4495.06 88.6724  17
   0   2   8 10394.9 207.541  11
   0   2   8 9610.25 160.670  14
   0   2   8 10926.6 149.553  17
   0   2   8 10521.7 201.450  15
   0   2   8 10094.3 171.127   5
   0   2   8 10185.6 187.895   8
   0   2  -8 10460.1 212.549   2
   0   2  -8 10499.8 235.545   7
   0   2   8 10117.7 134.042  98
   0   2  -8 10440.5 152.742  92
   0   2  -8 10499.7 138.584  95
   0   2  -8 10789.2 155.333  81
   0   2  -8 10487.2 146.797  75
   0   2  -8 10083.8 100.123  21
   0   2   8 10373.4 138.590  18
   0   2   8 10731.3 142.035  22
   0   2  -8 10158.3 160.286  59
   0   2  -8 10351.8 131.471  52
   0   2   8 10336.2 144.274  48
   0   2  -8 10690.8 150.610  40
   0   2   8 10487.5 132.286  24
   0   2   8 10347.6 141.545  35
   0   2   8 10391.4 135.025  34
   0   2   9 15515.2 267.063  15
   0   2   9 14068.9 209.268  14
   0   2   9 15534.9 268.720  11
   0   2   9 16338.8 196.437  17
   0   2  -9 15784.4 308.548   7
   0   2   9 15249.3 253.412   8
   0   2  -9 16694.7 207.465  92
   0   2  -9 15724.0 184.177  95
   0   2   9 15957.5 181.816  98
   0   2  -9 16253.6 198.227  75
   0   2  -9 16933.8 210.254  81
   0   2   9 16677.9 193.939  22
   0   2   9 15723.2 181.908  18
   0   2  -9 16176.5 217.529  59
   0   2  -9 15438.6 198.643  40
   0   2  -9 15997.9 174.537  52
   0   2   9 16275.2 187.936  44
   0   2   9 15750.1 191.229  48
   0   2   9 16980.7 185.473  37
   0   2   9 16252.0 180.416  24
   0   2   9 16036.4 189.043  35
   0   2   9 15593.0 177.756  34
   0   2  10 46960.3 376.672  17
   0   2  10 44558.7 346.278  98
   0   2 -10 45119.0 376.939  92
   0   2 -10 45994.3 352.990  95
   0   2 -10 47070.7 375.198  75
   0   2 -10 42395.9 546.506   7
   0   2  10 41825.6 472.079   8
   0   2  10 47150.9 370.286  22
   0   2  10 44634.4 344.109  18
   0   2  10 46715.3 363.676  44
   0   2  10 43744.4 355.925  48
   0   2 -10 44103.4 380.376  40
   0   2  10 47222.9 357.125  37
   0   2  10 45690.1 345.561  24
   0   2  10 45314.1 357.849  35
   0   2  10 45062.3 340.816  34
   0   2  11 3773.37 100.842  17
   0   2  11 3333.46 86.0790  98
   0   2 -11 3688.75 99.5006  92
   0   2 -11 3583.72 96.7752  75
   0   2  11 3263.17 132.951   8
   0   2 -11 3118.68 151.947   7
   0   2  11 3385.49 84.3216  18
   0   2  11 3559.41 96.2145  22
   0   2  11 3624.01 96.3235  44
   0   2 -11 3605.07 102.263  40
   0   2  11 3709.49 93.7958  37
   0   2  11 3610.04 89.3005  24
   0   2  11 3407.40 83.3235  34
   0   2  11 3628.28 92.2184  35
   0   2  12 2248.17 78.8911  17
   0   2  12 2239.36 79.7572  90
   0   2 -12 2128.57 74.5120  75
   0   2  12 2027.27 61.0525  34
   0   2  12 2163.57 69.3027  24
   0   2  12 2323.02 75.2436  37
   0   2  12 2300.09 71.8140  35
   0   2  12 2354.79 78.8237  44
   0   2 -12 2224.49 82.1812  40
   0   2  12 2001.41 61.8101  18
   0   2  12 2393.78 77.8089  22
   0   2  13 80.9165 26.4854  17
   0   2  13 79.6775 29.9079  89
   0   2  13 96.5883 28.3491  90
   0   2 -13 91.3962 29.7120  55
   0   2  13 132.928 26.3130  63
   0   2  13 90.2901 26.4397  22
   0   2  13 77.7836 23.0629  24
   0   2  13 83.5132 27.1378  44
   0   2 -13 80.6944 29.5686  40
   0   2  13 92.9237 23.6063  35
   0   2  14 624.669 37.6761  22
   0   2 -14 625.831 40.5756  55
   0   2  14 642.913 35.3352  63
   0   2  14 663.550 39.0177  90
   0   2 -14 676.074 41.1727  91
   0   2  14 704.855 44.4066  89
   0   2 -14 670.954 42.6075  40
   0   2 -15 5669.34 84.1433  55
   0   2  15 5832.47 92.1135  89
   0   3   0-0.72455 14.9088  36
   0   3   0 7.03438 22.1975   6
   0   3  -1 58970.0 417.443   7
   0   3  -1 61765.5 341.242   1
   0   3   1 61284.9 357.905   1
   0   3   1 63777.5 437.984   5
   0   3  -1 61084.7 424.346   6
   0   3  -1 64360.0 454.201   5
   0   3   1 61418.3 335.780  36
   0   3  -1 61985.0 384.593  10
   0   3   1 61797.6 398.451  10
   0   3   1 63456.1 350.153  18
   0   3   1 59801.1 344.139  23
   0   3  -1 61261.9 351.493  23
   0   3  -1 62136.4 348.563  18
   0   3  -2 42516.9 351.000   7
   0   3  -2 43061.9 367.164   5
   0   3   2 41750.9 242.024   8
   0   3  -2 42349.1 268.693   1
   0   3   2 40225.6 276.728   2
   0   3   2 40793.3 289.637   1
   0   3   2 42512.1 339.682   5
   0   3   2 41276.7 251.673  36
   0   3  -2 43200.4 295.661  10
   0   3   2 43110.2 327.120  10
   0   3   2 41178.0 254.276  17
   0   3  -2 42101.7 274.383  23
   0   3   2 41556.8 264.939  23
   0   3  -2 42324.7 270.934  18
   0   3   2 43234.8 271.191  18
   0   3   3 165542. 774.674   8
   0   3  -3 183472. 903.613   6
   0   3   3 158144. 792.950   2
   0   3   3 160905. 838.537   1
   0   3  -3 177084. 953.618   7
   0   3   3 171410. 897.995   5
   0   3  -3 168358. 752.917  26
   0   3   3 166548. 766.692  36
   0   3   3 170470. 790.756  34
   0   3  -3 166362. 741.162  27
   0   3   3 173514. 782.204  17
   0   3  -3 174369. 820.253  10
   0   3   3 177292. 901.392  10
   0   3  -3 167419. 801.972  23
   0   3   3 164024. 764.509  22
   0   3   4 25749.8 244.052   4
   0   3  -4 26134.7 270.242   2
   0   3  -4 27824.2 271.673   6
   0   3   4 23669.8 243.761   1
   0   3   4 25390.7 263.571   5
   0   3  -4 26739.8 306.985   7
   0   3   4 25541.5 210.279   8
   0   3  -4 25421.6 177.306  27
   0   3  -4 25616.4 185.090  26
   0   3   4 26053.4 208.732  35
   0   3   4 26515.7 202.402  17
   0   3   4 26391.6 273.231  10
   0   3  -4 26416.5 213.679  10
   0   3   4 25071.0 178.818  24
   0   3  -4 25002.0 213.978  23
   0   3   4 24562.6 189.779  22
   0   3   5 9456.83 159.916   5
   0   3  -5 9797.41 193.424   7
   0   3  -5 10133.8 176.071   2
   0   3  -5 9566.20 131.174   1
   0   3   5 9855.72 149.067   4
   0   3   5 9783.82 136.555   8
   0   3  -5 10738.5 166.903   6
   0   3   5 9415.27 113.735  22
   0   3   5 9136.65 104.586  24
   0   3   5 9637.92 124.921  18
   0   3  -5 9594.07 130.430  23
   0   3   5 9441.62 121.915  34
   0   3  -5 9868.37 112.941  26
   0   3  -5 9313.32 112.834  10
   0   3   5 10053.3 123.740  17
   0   3  -6 4905.76 83.5033  26
   0   3   6 4760.08 90.9769  34
   0   3  -6 4785.26 95.7785  75
   0   3   6 4601.79 86.7117  80
   0   3  -6 4589.80 97.3797  81
   0   3  -6 5285.42 121.608   6
   0   3  -6 4698.48 129.217   2
   0   3   6 4740.65 105.431   8
   0   3  -6 4842.79 146.675   7
   0   3   6 4744.22 115.622   5
   0   3   6 4782.85 90.5460  18
   0   3   6 4961.25 87.5773  22
   0   3   6 4543.55 77.4704  24
   0   3  -6 4924.18 98.5799  23
   0   3  -6 4783.36 72.2065  39
   0   3   6 4732.11 92.8746  48
   0   3  -6 4779.13 85.6579  52
   0   3   6 4911.26 91.0549  17
   0   3   7 16214.6 184.316  17
   0   3   7 16011.7 175.989  98
   0   3  -7 15914.8 180.810  95
   0   3  -7 15461.2 193.978  81
   0   3  -7 16110.7 161.889  86
   0   3   7 16464.5 182.554  80
   0   3   7 14818.3 211.612   5
   0   3  -7 15941.4 287.006   7
   0   3   7 15277.5 210.117   8
   0   3  -7 16322.4 221.713   6
   0   3   7 15767.6 178.109  18
   0   3   7 16426.0 176.001  22
   0   3  -7 16061.9 173.542  52
   0   3   7 16294.5 188.683  48
   0   3  -7 15245.1 181.429  40
   0   3   7 16017.9 162.166  24
   0   3  -7 16109.1 169.047  26
   0   3   7 15823.5 181.935  35
   0   3   7 16019.7 177.833  34
   0   3   8 4246.60 98.0526  17
   0   3   8 3847.98 113.371   8
   0   3  -8 4135.82 156.854   7
   0   3   8 3762.86 105.125   5
   0   3  -8 4316.85 81.6775  86
   0   3   8 4244.60 93.8794  98
   0   3  -8 4231.28 106.665  81
   0   3   8 4273.81 97.3126  80
   0   3   8 4326.25 93.7550  22
   0   3   8 4272.33 93.8890  18
   0   3  -8 4318.14 91.9882  52
   0   3   8 4081.94 97.5273  48
   0   3  -8 4147.03 99.1346  40
   0   3   8 4175.54 84.0279  24
   0   3   8 4267.06 93.2856  34
   0   3   8 4253.09 82.6267  37
   0   3   8 4163.67 96.1780  35
   0   3   9 93320.4 585.985  17
   0   3   9 85614.6 759.360  11
   0   3  -9 86650.9 814.509   7
   0   3   9 83933.4 662.070   8
   0   3   9 94755.7 575.914  98
   0   3  -9 94708.8 602.326  75
   0   3  -9 95370.5 617.891  81
   0   3   9 92266.9 563.114  18
   0   3   9 95234.1 571.617  22
   0   3  -9 92636.2 593.845  55
   0   3  -9 90768.7 588.530  40
   0   3   9 89781.2 586.052  48
   0   3   9 89975.7 532.358  37
   0   3   9 92292.2 562.632  34
   0   3   9 93239.5 578.967  35
   0   3   9 91940.2 536.122  24
   0   3  10 20440.0 236.031  17
   0   3 -10 18258.3 356.348   7
   0   3  10 17258.6 279.109   8
   0   3  10 19788.3 225.297  98
   0   3 -10 20099.3 241.775  75
   0   3 -10 20646.6 253.917  81
   0   3  10 20422.2 227.988  22
   0   3  10 19719.6 217.421  18
   0   3 -10 19324.6 237.277  55
   0   3  10 19940.0 235.019  48
   0   3 -10 19005.6 234.569  40
   0   3  10 19727.1 206.994  37
   0   3  10 19867.3 216.365  34
   0   3  10 20199.1 230.165  35
   0   3  11 27416.2 278.348  17
   0   3  11 26735.1 264.934  98
   0   3 -11 26573.9 287.470  91
   0   3 -11 26831.7 280.750  75
   0   3 -11 26275.0 281.697  55
   0   3  11 26452.6 248.371  37
   0   3  11 27757.1 270.511  35
   0   3  11 26303.3 248.651  34
   0   3 -11 26244.6 277.643  40
   0   3  11 26484.9 266.754  48
   0   3  11 27038.0 266.619  22
   0   3  11 25414.7 246.249  18
   0   3 -12 18369.1 220.406  91
   0   3  12 18991.5 225.965  90
   0   3  12 19252.9 211.294  22
   0   3  12 17858.5 182.852  63
   0   3 -12 18132.4 223.995  55
   0   3  12 18908.1 218.318  44
   0   3 -12 17349.5 182.365  50
   0   3  12 18358.7 216.055  17
   0   3 -13 5380.88 102.206  71
   0   3  13 5819.47 104.457  22
   0   3 -13 5603.02 111.357  55
   0   3 -13 5445.40 104.394  91
   0   3  13 5976.89 113.147  90
   0   3  13 5886.03 111.789  44
   0   3  14 1777.93 53.3102  90
   0   3  15 2313.04 46.1626  43
   0   3 -15 2308.03 46.8340  55
   0   4   0 58527.5 368.016  18
   0   4   0 55459.3 338.127   1
   0   4   0 60079.7 488.421   5
   0   4   0 56760.1 351.323  39
   0   4   0 56982.9 427.851  10
   0   4   1 43931.9 302.167  18
   0   4  -1 43896.7 307.717  23
   0   4  -1 43742.9 302.267  18
   0   4   1 42798.6 298.204  23
   0   4   1 44453.1 406.443   5
   0   4   1 39727.6 286.008   1
   0   4  -1 44478.6 390.069   6
   0   4  -1 40551.0 260.184   1
   0   4   1 43054.9 283.553  36
   0   4  -1 39695.8 234.002  26
   0   4  -1 42255.0 350.484  10
   0   4  -2 2101.05 43.5980  26
   0   4   2 2199.70 55.2424  36
   0   4  -2 2182.40 82.9285   7
   0   4  -2 2385.69 96.5672   5
   0   4  -2 1964.20 44.6743   1
   0   4  -2 2141.10 83.9292   6
   0   4   2 1934.26 59.1727   1
   0   4   2 2211.98 86.7595   5
   0   4  -2 2267.71 64.4243  23
   0   4  -2 2302.76 64.7885  18
   0   4   2 2130.34 58.5826  23
   0   4   2 2219.13 61.5639  18
   0   4  -2 2230.75 55.1934  39
   0   4   2 2226.00 82.3528  10
   0   4  -2 2340.51 74.7765  10
   0   4  -3 5760.59 116.582  10
   0   4   3 5186.58 129.517  10
   0   4  -3 4857.76 129.112   7
   0   4  -3 5450.68 120.828   2
   0   4   3 4598.29 100.503   1
   0   4   3 5288.44 130.429   5
   0   4   3 5331.35 91.3416  96
   0   4  -3 5509.61 101.281  71
   0   4  -3 5332.42 85.1179  77
   0   4   3 5105.37 81.8348  22
   0   4  -3 5597.33 103.314  23
   0   4   3 5398.47 96.9490  18
   0   4   3 5301.05 93.7811  23
   0   4  -3 5501.15 86.4380  39
   0   4  -3 5263.65 74.3047  26
   0   4   3 5105.21 84.8443  36
   0   4  -3 5045.18 66.9699  27
   0   4  -4 15071.8 188.990  10
   0   4   4 14570.8 230.978  10
   0   4   4 16080.9 169.131  17
   0   4  -4 15557.6 231.186   6
   0   4  -4 15238.8 221.277   2
   0   4   4 14705.2 221.408   5
   0   4  -4 13954.4 233.485   7
   0   4  -4 15252.1 161.644  86
   0   4   4 14781.9 164.376  96
   0   4  -4 15488.8 155.119  77
   0   4   4 14919.5 152.234  22
   0   4  -4 15327.5 180.919  23
   0   4   4 14345.7 163.340  23
   0   4  -4 14103.2 163.376  55
   0   4   4 14512.9 166.557  48
   0   4  -4 15155.5 151.339  39
   0   4  -4 15323.7 142.608  26
   0   4   4 14445.1 149.723  36
   0   4   5 11240.4 145.255  17
   0   4  -5 10310.2 212.376   7
   0   4  -5 11341.6 201.057   6
   0   4  -5 11129.9 200.916   2
   0   4   5 10822.0 189.028   5
   0   4  -5 11506.4 141.617  86
   0   4  -5 10618.4 153.626  91
   0   4   5 10682.2 143.277  96
   0   4   5 11382.6 146.587  80
   0   4  -5 11485.4 134.588  77
   0   4   5 10974.0 145.253  23
   0   4  -5 11014.7 159.283  23
   0   4   5 10821.1 134.489  22
   0   4   5 11494.0 153.249  18
   0   4  -5 10868.1 148.229  55
   0   4   5 10996.0 151.066  48
   0   4  -5 11287.6 128.878  39
   0   4  -5 11081.2 126.665  26
   0   4   5 10267.0 125.667  36
   0   4   6 2240.68 68.3720  17
   0   4   6 2098.75 84.4028   5
   0   4  -6 2270.89 108.642   7
   0   4  -6 2068.35 95.5966   2
   0   4  -6 2227.55 73.6530  91
   0   4   6 2285.33 66.6768  98
   0   4   6 2215.73 68.3032  96
   0   4  -6 2426.22 66.2214  86
   0   4   6 2331.68 70.5330  80
   0   4  -6 2387.40 76.9328  75
   0   4  -6 2379.90 62.3010  77
   0   4   6 2253.04 68.3403  23
   0   4   6 2274.71 64.8484  22
   0   4   6 2389.25 72.9574  18
   0   4  -6 2231.83 75.8680  23
   0   4  -6 2271.82 71.0775  55
   0   4   6 2337.39 74.5972  48
   0   4  -6 2304.66 60.9175  26
   0   4   6 2372.15 72.7738  34
   0   4   6 2089.34 55.0428  36
   0   4   7 16173.1 193.893  17
   0   4   7 13932.0 216.348   5
   0   4  -7 15772.9 295.987   7
   0   4  -7 16372.4 179.852  86
   0   4  -7 16160.1 208.079  91
   0   4   7 15661.0 187.077  96
   0   4   7 16244.6 191.564  98
   0   4  -7 16287.7 168.250  77
   0   4  -7 16362.8 210.183  75
   0   4   7 16468.1 199.194  80
   0   4   7 15496.3 184.643  23
   0   4   7 16363.9 184.723  22
   0   4   7 16206.7 195.825  18
   0   4  -7 15620.6 198.413  55
   0   4   7 16220.7 205.082  48
   0   4  -7 15751.4 155.509  39
   0   4   7 14924.8 145.640  37
   0   4   7 13773.3 149.695  36
   0   4   8 37521.0 324.006  17
   0   4  -8 34252.9 465.699   7
   0   4  -8 37446.4 290.363  86
   0   4  -8 36498.9 337.677  91
   0   4   8 37829.2 324.878  98
   0   4   8 39109.5 336.151  80
   0   4  -8 35231.7 268.374  77
   0   4  -8 36512.9 333.435  55
   0   4   8 33945.3 256.240  37
   0   4   8 37203.0 299.864  44
   0   4   8 37741.1 339.588  48
   0   4   8 38367.3 324.465  18
   0   4   8 36141.6 303.500  23
   0   4   8 37568.2 308.469  22
   0   4   9 23314.8 250.507  17
   0   4   9 20471.0 358.908  11
   0   4   9 23290.1 238.116  22
   0   4   9 21899.6 222.116  23
   0   4   9 23391.9 243.984  18
   0   4  -9 22462.2 209.574  86
   0   4  -9 22226.2 257.232  91
   0   4   9 24312.4 256.944  98
   0   4  -9 22811.2 259.946  55
   0   4   9 22266.7 230.229  44
   0   4   9 24314.6 267.298  48
   0   4   9 20742.1 193.843  37
   0   4  10 504.314 41.5912  17
   0   4 -10 621.641 46.2726  91
   0   4  10 619.746 45.8075  98
   0   4  10 537.311 40.1459  22
   0   4  10 490.427 38.6390  18
   0   4  10 436.557 32.5082  23
   0   4 -10 537.886 46.3739  55
   0   4  10 551.532 45.9498  48
   0   4  10 551.824 40.8943  44
   0   4 -10 538.895 41.9669  50
   0   4  10 446.273 29.6732  37
   0   4  11 14777.9 189.165  98
   0   4 -11 13778.6 181.525  91
   0   4 -11 14329.9 194.971  71
   0   4  11 13730.9 169.966  22
   0   4  11 12889.4 161.778  18
   0   4 -11 14236.4 193.395  55
   0   4  11 14799.4 189.161  48
   0   4 -11 13978.0 174.664  50
   0   4  11 14411.7 181.611  44
   0   4  11 14212.8 185.464  17
   0   4 -12 2966.11 80.5426  71
   0   4  12 2887.91 70.6573  22
   0   4 -12 2882.32 68.4307  50
   0   4  12 2932.61 73.2025  48
   0   4  12 3070.10 78.4230  44
   0   4 -12 2809.16 71.0404  91
   0   4  12 3122.19 84.4136  90
   0   4 -12 3034.23 83.2992  55
   0   4 -13 1138.62 47.7780  55
   0   4  13 1194.04 48.2753  90
   0   4  13 1008.35 37.8267  97
   0   4  13 1143.11 45.6383  89
   0   4 -13 1052.73 43.4951  71
   0   4  14 4075.83 64.9941  90
   0   4  14 4025.76 63.6496  89
   0   5   0-3.53813 18.9016  77
   0   5   0 3.78251 29.3225  10
   0   5   0-1.14562 32.9193   5
   0   5   0 10.1372 24.0827  18
   0   5   0-10.8810 17.2608  50
   0   5   0 6.27736 17.3318  96
   0   5  -1 10489.8 137.453  96
   0   5   1 10528.2 147.156  79
   0   5  -1 10501.9 138.670  77
   0   5  -1 10544.9 153.306  71
   0   5   1 10589.7 138.278  77
   0   5   1 10639.0 214.746   5
   0   5   1 10615.1 151.988  18
   0   5   1 10559.9 150.567  23
   0   5  -1 11108.9 157.307  18
   0   5  -1 10187.9 141.474  50
   0   5  -1 10265.2 189.873  10
   0   5  -2 3030.76 78.4699  86
   0   5  -2 2938.03 70.7135  96
   0   5   2 2955.69 76.3956  96
   0   5  -2 3115.71 74.8158  77
   0   5  -2 2989.99 83.5480  71
   0   5   2 2891.52 68.8328  80
   0   5   2 2866.76 76.4206  79
   0   5   2 3117.64 115.868   5
   0   5  -2 2635.15 84.4694   2
   0   5   2 2888.64 78.8536  23
   0   5   2 3016.16 82.5389  18
   0   5  -2 3001.90 85.0543  23
   0   5  -2 2886.97 75.3875  50
   0   5  -2 2873.10 100.918  10
   0   5   2 2929.50 112.101  10
   0   5  -3 9341.60 176.403  10
   0   5  -3 8569.68 163.908   2
   0   5   3 9315.85 196.826   5
   0   5   3 9375.55 141.453  96
   0   5   3 9169.85 125.215  98
   0   5  -3 9344.03 125.485  96
   0   5  -3 9712.91 153.888  71
   0   5   3 9081.83 137.384  79
   0   5   3 9477.52 132.250  80
   0   5   3 9726.09 149.148  18
   0   5  -3 9910.11 155.899  23
   0   5   3 9412.62 142.462  23
   0   5   3 9255.72 140.147  48
   0   5  -3 9387.12 140.592  50
   0   5   3 8947.01 127.305  36
   0   5  -4 14036.1 225.546   2
   0   5   4 15292.1 251.319   5
   0   5   4 15860.4 191.518  96
   0   5  -4 15800.2 188.673  86
   0   5  -4 15341.6 163.323  96
   0   5   4 15787.4 176.854  98
   0   5  -4 15435.1 176.405  77
   0   5  -4 15523.5 205.051  71
   0   5   4 15322.5 182.494  79
   0   5   4 15710.8 183.119  80
   0   5   4 15301.6 186.026  23
   0   5  -4 15970.5 205.840  23
   0   5  -4 14865.2 180.501  55
   0   5  -4 15514.2 188.598  50
   0   5  -4 15004.5 142.924  26
   0   5   4 14981.5 165.163  36
   0   5   5 1248.37 73.7587   5
   0   5   5 1337.66 54.3028  98
   0   5  -5 1385.76 57.7918  86
   0   5   5 1360.59 60.2865  96
   0   5  -5 1319.95 45.7534  96
   0   5  -5 1408.13 54.8389  77
   0   5  -5 1318.15 63.5747  71
   0   5   5 1336.78 57.3475  23
   0   5  -5 1461.83 66.5565  23
   0   5  -5 1306.13 56.5766  55
   0   5   5 1380.46 62.6195  48
   0   5  -5 1342.67 58.8907  50
   0   5  -5 1314.73 43.9338  26
   0   5   5 1301.65 47.5085  36
   0   5   6 846.908 60.9453   5
   0   5  -6 1016.83 50.5088  86
   0   5   6 958.394 51.8334  96
   0   5  -6 958.311 57.8156  71
   0   5   6 974.015 53.4742  80
   0   5  -6 998.714 46.7431  77
   0   5   6 974.898 50.1041  23
   0   5  -6 1049.96 60.1998  23
   0   5   6 1001.30 53.1791  18
   0   5  -6 940.398 52.5297  55
   0   5  -6 927.645 51.7870  50
   0   5   6 977.933 55.6853  48
   0   5   6 853.096 38.3193  44
   0   5   6 842.390 38.1178  36
   0   5  -7 2120.50 82.0364  71
   0   5  -7 2172.60 64.3434  77
   0   5   7 2208.17 78.3612  80
   0   5   7 1971.30 62.7222  22
   0   5   7 2006.52 67.2705  23
   0   5   7 2171.44 74.9630  18
   0   5  -7 2014.61 74.1018  55
   0   5   7 1971.94 59.2201  44
   0   5   7 2218.96 81.0842  48
   0   5  -7 2169.69 75.4994  50
   0   5   7 2077.26 72.8047  96
   0   5  -7 2229.00 70.1600  86
   0   5  -8 49.5589 30.5015  71
   0   5   8 34.6352 20.8392  22
   0   5   8 43.9564 21.7622  23
   0   5  -8 34.6708 25.7362  55
   0   5   8 30.6922 19.1825  44
   0   5   8 67.6435 30.9858  48
   0   5   8 37.7122 27.3060  98
   0   5   8 22.7123 22.1054  96
   0   5  -9 5129.65 121.397  71
   0   5  -9 4581.63 88.9625  79
   0   5   9 4533.93 89.3422  23
   0   5   9 4834.82 103.921  18
   0   5  -9 4981.58 112.511  55
   0   5   9 4862.89 96.8984  44
   0   5   9 5144.33 118.142  48
   0   5   9 5080.09 113.083  98
   0   5 -10 2741.47 85.1692  71
   0   5 -10 2755.90 77.5883  50
   0   5  10 2566.09 69.3815  44
   0   5  10 2715.05 82.6459  48
   0   5  10 2794.04 81.7608  98
   0   5 -10 2830.13 82.2756  55
   0   5  11 758.930 38.3503  44
   0   5 -11 782.190 40.1089  50
   0   5  11 795.650 43.5162  48
   0   5  11 881.364 46.2457  98
   0   5 -11 820.075 44.8626  55
   0   5 -12 3187.70 71.1411  71
   0   5 -12 3244.87 70.4731  55
   0   5 -12 3035.83 60.2113  50
   0   5  12 3148.10 67.1855  97
   0   5  12 3333.28 73.5104  90
   0   5  12 2995.48 62.5360  89
   0   5  13 4733.95 69.9575  90
   0   6   0 31534.8 296.833  79
   0   6   0 31376.5 285.422  96
   0   6   1 31332.4 301.350  18
   0   6   1 31276.7 297.851  23
   0   6  -1 30012.4 289.410  79
   0   6   1 29545.0 249.860  80
   0   6   1 30071.2 289.505  79
   0   6   1 30438.2 271.177  48
   0   6  -1 28858.5 268.301  50
   0   6  -1 30754.5 274.640  96
   0   6   1 27607.1 229.088  98
   0   6   2 38125.0 329.610  96
   0   6   2 35551.6 280.522  98
   0   6  -2 37781.6 307.500  96
   0   6  -2 38364.9 342.633  23
   0   6   2 37958.0 335.978  18
   0   6   2 39124.4 336.614  23
   0   6  -2 36163.8 323.096  79
   0   6   2 36852.6 297.497  80
   0   6   2 37039.4 327.567  79
   0   6  -2 38134.5 318.108  77
   0   6   2 37744.1 318.146  48
   0   6  -2 36032.9 315.274  50
   0   6   2 35957.0 439.907   5
   0   6  -3 929.412 45.4797  96
   0   6   3 939.551 45.0567  98
   0   6   3 880.520 52.5804  96
   0   6   3 947.317 53.6312  18
   0   6   3 925.918 52.1320  23
   0   6  -3 912.050 55.4680  23
   0   6   3 921.254 50.5373  79
   0   6   3 884.825 46.7814  80
   0   6  -3 901.766 54.5594  71
   0   6   3 953.186 52.1459  48
   0   6  -3 894.272 49.8111  50
   0   6   3 824.501 68.8817   5
   0   6   4 5324.55 118.681  96
   0   6   4 5419.56 106.045  98
   0   6  -4 5063.43 96.2336  96
   0   6   4 5534.58 114.523  23
   0   6  -4 5723.82 126.504  23
   0   6  -4 5319.37 121.672  71
   0   6   4 5207.07 109.455  79
   0   6   4 5261.62 104.605  76
   0   6   4 5478.48 112.077  80
   0   6  -4 5453.64 115.490  50
   0   6   4 5552.29 119.495  48
   0   6   4 4920.66 149.469   5
   0   6  -5 138.532 34.1515  71
   0   6   5 141.258 30.3290  80
   0   6  -5 205.652 31.9492  50
   0   6   5 124.475 27.1967  98
   0   6  -5 110.588 19.6135  96
   0   6   5 142.426 30.0332  96
   0   6  -5 150.195 34.1146  23
   0   6  -6 8523.34 139.451  79
   0   6  -6 8728.21 156.914  71
   0   6  -6 8780.68 150.033  50
   0   6   6 9232.98 158.554  48
   0   6   6 8615.56 140.923  98
   0   6   6 8664.58 147.875  96
   0   6   6 8776.63 147.346  18
   0   6   6 8559.13 135.647  23
   0   6  -7 2626.11 86.5143  71
   0   6  -7 2470.64 72.0918  79
   0   6  -7 2693.40 82.2689  50
   0   6   7 2736.11 87.4763  48
   0   6   7 2632.14 79.3886  96
   0   6   7 2636.75 79.3067  98
   0   6   7 2408.03 68.2191  23
   0   6   7 2510.90 76.8525  18
   0   6  -8 3837.92 99.0298  71
   0   6  -8 3442.75 77.8053  79
   0   6  -8 3785.97 92.6962  50
   0   6   8 3923.49 99.1897  48
   0   6   8 3738.39 84.9507  46
   0   6   8 3694.78 85.1013  96
   0   6   8 3446.85 84.4911  18
   0   6  -9 7092.23 125.130  71
   0   6   9 7200.94 120.832  98
   0   6   9 7348.19 126.858  48
   0   6  -9 7020.61 117.167  50
   0   6 -10 6805.97 110.676  71
   0   6  10 6842.85 108.942  48
   0   6 -11 9579.95 104.713  50
   0   6  11 9899.68 111.898  97
   0   6  11 9547.95 110.086  90
   0   7   0 14.9780 25.7426  79
   0   7   0 1.88195 20.7660  48
   0   7   0 11.4874 23.8903  96
   0   7   0 1.22033 24.0878  23
   0   7   1 6497.68 103.586  80
   0   7   1 7190.97 132.626  79
   0   7  -1 6870.59 130.562  79
   0   7  -1 6579.86 105.970  48
   0   7   1 6873.66 118.038  48
   0   7  -1 6763.36 121.709  96
   0   7   1 7218.52 130.791  23
   0   7   2 16330.4 192.651  76
   0   7   2 15438.8 173.601  80
   0   7   2 17257.0 204.801  79
   0   7  -2 16291.6 204.659  79
   0   7   2 16464.9 192.797  48
   0   7   2 16454.9 203.981  96
   0   7  -2 15960.6 185.665  96
   0   7   2 16957.6 200.933  23
   0   7  -3 5391.75 114.241  79
   0   7   3 5287.03 101.234  80
   0   7   3 5315.19 103.437  76
   0   7   3 5553.81 111.347  48
   0   7  -3 5454.05 106.934  50
   0   7   3 5513.50 115.382  96
   0   7  -3 5112.17 96.9111  96
   0   7   3 5714.61 110.868  23
   0   7   3 5527.71 116.511  18
   0   7  -3 5505.10 115.648  23
   0   7   4 13749.4 158.714  76
   0   7   4 15549.2 190.003  48
   0   7  -4 14870.7 180.055  50
   0   7   4 15221.5 192.118  96
   0   7   4 14180.5 159.303  98
   0   7  -4 13404.6 149.243  96
   0   7  -4 15732.1 195.265  23
   0   7   4 15170.4 177.198  23
   0   7  -5 6153.95 113.450  79
   0   7  -5 6373.93 114.563  50
   0   7   5 6359.33 119.316  48
   0   7   5 6521.74 120.188  96
   0   7   5 5971.87 101.902  98
   0   7   5 6133.40 105.408  23
   0   7   5 5840.42 112.879  18
   0   7  -6 456.062 34.2257  79
   0   7  -6 463.966 35.9106  50
   0   7   6 429.749 34.9719  96
   0   7   6 433.943 32.3448  98
   0   7  -7 2610.09 59.4897  76
   0   7  -7 2730.96 64.3063  79
   0   7   7 2949.42 69.6310  46
   0   7   7 2989.58 76.3348  48
   0   7  -7 2883.63 71.3795  50
   0   7   7 2795.17 67.3956  98
   0   7   7 2875.66 69.1459  96
   0   7   8 808.664 40.5975  48
   0   7  -8 771.427 37.4039  50
   0   7  -9 5763.06 80.8803  50
   0   7   9 5733.46 84.1221  48
   0   7   9 5753.21 78.5156  97
   0   8   0 3258.38 73.5689  76
   0   8   0 3208.26 74.2774  79
   0   8   0 3195.65 71.4241  96
   0   8   0 3248.57 72.6138  23
   0   8  -1 4005.88 81.9203  76
   0   8   1 3872.97 77.5999  76
   0   8  -1 4104.43 84.4813  79
   0   8  -1 3901.51 75.2303  96
   0   8   1 3935.97 80.9649  96
   0   8  -1 4054.58 81.5036  23
   0   8   1 3850.47 77.3015  23
   0   8  -2 1088.33 44.8975  76
   0   8   2 1050.14 39.7836  76
   0   8  -2 1143.67 47.1225  79
   0   8  -2 1051.86 43.6205  23
   0   8  -3 1772.73 53.3072  76
   0   8  -3 1845.58 56.1340  79
   0   8   3 1831.98 55.2226  96
   0   8   3 1643.74 47.6205  48
   0   8   4 2592.69 62.5092  96
   0   8   4 2657.18 61.6083  46
   0   8   4 2591.58 57.6328  48
   0   8  -5 1809.62 45.4324  76
   0   8  -5 1864.78 48.2688  79
   0   8   5 1757.66 48.3966  96
   0   8   5 1849.36 47.6542  48
   0   8   5 1884.08 49.0956  46
   0   8  -6 2200.73 44.0639  79
   0   8   6 2155.57 44.6109  96
   0   8   6 2390.02 48.3792  48
   0   8   6 2345.44 47.0619  46
   1  -8  -6 340.003 23.3242  53
  -1  -8   6 328.266 21.1857  53
  -1  -8   5 1452.75 42.4413  53
   1  -8  -5 1549.57 46.6881  53
  -1  -8   5 1531.42 41.3749  72
  -1  -8   4 4728.36 78.6315  53
   1  -8  -4 4568.95 79.7503  70
  -1  -8   3 4298.03 78.3264  53
   1  -8  -3 4340.61 79.6665  70
  -1  -8   3 4289.01 79.0947  72
  -1  -8   2 870.573 39.4045  53
   1  -8  -2 869.386 41.2820  53
  -1  -8   2 865.675 40.1150  72
  -1  -8   1 291.749 27.4827  53
   1  -8  -1 282.762 28.4362  53
   1  -8  -1 292.806 27.3640 100
  -1  -8   1 293.900 28.4106  72
  -1  -8   0 234.609 25.0882  53
  -1  -8   0 219.891 21.4885  38
   1  -8   0 268.483 27.6393  53
   1  -8   0 215.868 26.6800 100
  -1  -8   0 263.536 26.9356  72
  -1  -8  -1 4177.38 71.8395  38
  -1  -8  -1 4345.37 72.0650  49
   1  -8   1 4543.71 81.0971  53
  -1  -8  -1 4126.29 73.6805  53
   1  -8   1 4521.12 85.1403 100
  -1  -8  -1 4508.98 82.9618  72
  -1  -8  -2 2679.24 56.6434  49
   1  -8   2 2536.59 57.4314  53
   1  -8   2 2614.40 64.1915 100
  -1  -8  -3 9052.45 104.255  49
   1  -8   3 9463.30 116.866 100
  -1  -8  -4 1364.95 38.3723  49
   1  -8   4 1430.76 43.4774 100
   1  -8   5 1699.78 41.4019 100
  -1  -8  -5 1529.90 40.4704  83
   1  -7  -9 1985.36 49.5153  70
  -1  -7   9 2010.61 47.2535  73
   1  -7  -8 1445.67 51.1278  70
  -1  -7   8 1416.53 46.0599  73
  -1  -7   7 147.783 21.8743 101
  -1  -7   7 142.909 22.9755  72
   1  -7  -7 160.228 30.0015  70
  -1  -7   7 164.561 25.2993  73
   1  -7  -7 131.424 29.1255  53
  -1  -7   7 150.852 22.1278  25
  -1  -7   6 506.069 35.4810  73
   1  -7  -6 507.647 41.7611  70
   1  -7  -6 526.826 43.0421  53
  -1  -7   6 485.093 32.8882  25
  -1  -7   5 3596.47 79.7721  20
  -1  -7   5 3541.42 83.7358  73
   1  -7  -5 3660.85 96.9288  53
  -1  -7   5 3766.72 81.4687  25
  -1  -7   4 1217.13 88.5950  19
  -1  -7   4 1430.94 53.3018  20
  -1  -7   4 1390.68 54.8670  73
   1  -7  -4 1504.76 62.8730 100
  -1  -7   4 1306.82 51.7136  25
  -1  -7   3 4802.89 94.9183  20
  -1  -7   3 4653.33 96.3193  73
  -1  -7   3 4533.15 104.979  72
   1  -7  -3 4906.25 112.094 100
  -1  -7   3 4647.49 92.9143  38
   1  -7  -2 1953.02 74.2355 100
  -1  -7   2 1830.43 70.1856  72
  -1  -7   2 1710.44 58.5064  73
   1  -7  -2 1874.89 73.7231  53
  -1  -7   2 1825.70 62.0740  38
  -1  -7   2 1934.58 61.4709  25
   1  -7  -1 5636.97 123.582 100
  -1  -7   1 4724.96 166.061  19
   1  -7  -1 4903.77 91.7580  20
  -1  -7   1 5511.46 100.994  20
  -1  -7   1 5538.90 118.692  72
   1  -7  -1 5554.73 120.721  53
  -1  -7   1 5437.64 100.199  25
  -1  -7   1 5670.11 108.414  38
   1  -7   0 1224.67 62.7591 100
   1  -7   0 1123.87 48.3684  20
  -1  -7   0 1040.21 82.7947  19
   1  -7   0 1134.87 93.6010  19
  -1  -7   0 1200.90 48.1462  20
  -1  -7   0 1168.71 57.5779  72
   1  -7   0 1168.51 54.3579  72
   1  -7   0 1181.10 59.1700  53
  -1  -7   0 1205.19 54.4429  38
  -1  -7   0 1189.26 47.1383  25
   1  -7   1 14231.7 173.533  20
   1  -7   1 13454.9 293.226  19
  -1  -7  -1 14321.3 158.675  20
   1  -7   1 14274.8 177.353  72
  -1  -7  -1 14488.6 193.489  72
  -1  -7  -1 14843.6 190.094  53
   1  -7   1 14690.9 191.322  53
  -1  -7  -1 15364.2 186.646  38
  -1  -7  -1 14231.5 157.504  25
   1  -7   1 13936.5 159.573  25
   1  -7   2 22591.2 371.773  19
   1  -7   2 23791.4 234.025  20
  -1  -7  -2 21694.3 195.372  20
   1  -7   2 22948.4 220.332  72
  -1  -7  -2 23658.5 246.984  72
   1  -7   2 24116.3 243.140  53
  -1  -7  -2 23344.1 236.599  53
   1  -7   2 23225.1 218.926  25
  -1  -7  -2 24560.8 242.686  38
  -1  -7  -2 22355.5 195.845  25
   1  -7   2 22441.8 221.478  33
   1  -7   3 15372.1 172.322  99
   1  -7   3 15603.9 186.919  20
  -1  -7  -3 15795.5 191.056  38
  -1  -7  -3 15852.8 191.574  49
   1  -7   3 15680.3 185.324  53
  -1  -7  -3 15735.3 184.319  53
   1  -7   3 15453.6 176.894  25
  -1  -7  -3 15815.5 192.273  72
   1  -7   4 1426.16 53.2082  99
  -1  -7  -4 1321.93 51.1972  53
   1  -7   4 1393.85 52.8821  53
   1  -7   4 1440.16 54.4103  25
   1  -7   5 1380.82 51.1916  99
   1  -7   5 1399.86 52.1300  25
  -1  -7  -5 1458.79 53.0876  56
  -1  -7  -6 747.479 37.3973  56
  -1  -7  -6 775.680 41.7181  38
   1  -7   6 769.338 37.8056  99
  -1  -7  -7 6665.32 92.0200  56
  -1  -7  -7 7327.82 107.080  49
   1  -7   7 6808.56 94.3244  99
  -1  -7  -7 7508.13 110.724  83
   1  -7   8 1493.98 38.0889  99
  -1  -7  -8 1706.24 46.1805  83
  -1  -6  11 1733.86 46.3273 101
  -1  -6  11 1819.86 48.0452  73
   1  -6 -10 2215.37 57.7985  47
  -1  -6  10 2386.33 62.6638 101
  -1  -6  10 2414.56 63.8308  73
   1  -6 -10 2312.14 67.1380  70
   1  -6 -10 2275.47 63.3611  83
  -1  -6   9 1100.88 49.2938 101
   1  -6  -9 1045.85 46.5000  47
  -1  -6   9 1094.54 41.1558  24
  -1  -6   9 1096.63 42.6234  25
   1  -6  -9 1086.16 55.6129  70
   1  -6  -9 1094.44 50.8482  83
  -1  -6   9 1198.44 52.3288  73
  -1  -6   8 9194.12 142.133 101
  -1  -6   8 9316.14 146.178  73
   1  -6  -8 9243.12 159.686  70
   1  -6  -8 9364.07 161.674  53
  -1  -6   8 9191.48 130.155  25
  -1  -6   7 3034.98 139.135  16
  -1  -6   7 3153.22 86.5110 101
   1  -6  -7 3164.26 89.5218  83
  -1  -6   7 3320.03 91.0687  73
  -1  -6   7 2973.13 137.117  19
  -1  -6   7 3236.55 79.4576  20
   1  -6  -7 3326.83 100.843  70
   1  -6  -7 3359.73 102.841  53
  -1  -6   7 3253.88 81.4031  25
  -1  -6   6 2447.95 109.793  15
  -1  -6   6 2465.79 129.133  16
   1  -6  -6 2429.12 80.7228  83
  -1  -6   6 2508.74 80.7483  73
  -1  -6   6 2412.11 77.5469 101
  -1  -6   6 2499.47 71.9866  20
  -1  -6   6 2436.51 127.435  19
   1  -6  -6 2543.15 93.0205  53
  -1  -6   6 2550.10 73.4735  25
  -1  -6   5 4105.59 139.092  15
  -1  -6   5 3959.78 163.956  16
  -1  -6   5 3724.56 141.797  13
   1  -6  -5 3938.95 109.649 100
  -1  -6   5 3869.64 96.6332 101
  -1  -6   5 4198.82 104.113  73
  -1  -6   5 4205.13 93.2139  20
  -1  -6   5 4327.69 169.485  19
   1  -6  -5 4351.26 119.394  53
  -1  -6   5 4144.99 95.0819  25
  -1  -6   4 2190.65 102.723  15
  -1  -6   4 2376.84 127.368  16
  -1  -6   4 2295.03 114.692  13
  -1  -6   4 2282.70 73.8367 101
   1  -6  -4 2355.60 86.5886 100
  -1  -6   4 2276.37 78.2151  73
  -1  -6   4 2105.41 102.367   9
  -1  -6   4 2435.03 70.8863  20
  -1  -6   4 2467.66 130.506  19
   1  -6  -4 2189.87 65.6386  49
  -1  -6   4 2433.19 73.5947  25
   1  -6  -3 19363.7 248.643 100
   1  -6  -3 18566.7 238.694  72
  -1  -6   3 17525.2 214.257  73
  -1  -6   3 17128.7 285.539   9
  -1  -6   3 18715.6 351.935  19
  -1  -6   3 18714.0 200.615  20
  -1  -6   3 19634.3 210.844  25
  -1  -6   3 18101.6 346.579  16
  -1  -6   3 18117.1 323.773  13
   1  -6  -2 40899.3 381.704 100
  -1  -6   2 38583.8 329.487  73
   1  -6  -2 40208.8 362.179  72
  -1  -6   2 35447.7 419.774   9
   1  -6  -2 38473.9 549.665  19
  -1  -6   2 40176.5 312.661  20
  -1  -6   2 39249.6 516.752  19
   1  -6  -2 37254.5 294.755  20
   1  -6  -2 40283.8 369.312  53
  -1  -6   2 40222.7 499.651  13
  -1  -6   2 38330.8 511.010  16
  -1  -6   1 19719.0 209.211  25
   1  -6  -1 18322.8 186.767  25
   1  -6  -1 19237.1 234.523  72
  -1  -6   1 18640.0 210.651  73
  -1  -6   1 19318.3 350.733  19
   1  -6  -1 18554.4 201.229  20
   1  -6  -1 19751.4 243.356  53
  -1  -6   1 19521.9 352.040  16
  -1  -6   1 18820.8 343.721  13
  -1  -6   0 4300.87 167.347  13
  -1  -6   0 3956.35 159.329  16
   1  -6   0 4021.79 98.9608  99
  -1  -6   0 4220.66 108.270  72
   1  -6   0 4368.70 106.550  72
   1  -6   0 4225.81 96.8189  20
   1  -6   0 4083.86 171.802  19
  -1  -6   0 4175.16 161.465  19
  -1  -6   0 4190.94 89.8856  20
   1  -6   0 4408.96 112.086  53
   1  -6   0 4215.87 90.4118  25
   1  -6   1 16669.5 210.464  99
   1  -6   1 16726.2 207.191  72
  -1  -6  -1 17070.0 218.903  72
  -1  -6  -1 15032.8 268.633   9
   1  -6   1 16052.0 337.009  19
  -1  -6  -1 16121.8 313.397  19
  -1  -6  -1 16638.3 180.125  20
   1  -6   1 17110.3 204.720  20
  -1  -6  -1 17306.8 214.895  38
   1  -6   1 16780.8 194.238  25
  -1  -6  -1 16088.5 324.948  13
  -1  -6  -1 16331.5 314.724  16
   1  -6   1 16275.1 342.948  16
   1  -6   2 5929.39 205.265  16
   1  -6   2 6011.96 126.060  99
   1  -6   2 6008.87 117.190  72
  -1  -6  -2 5919.47 126.301  72
  -1  -6  -2 5378.94 161.324   9
   1  -6   2 6194.34 124.180  20
   1  -6   2 6060.53 203.543  19
  -1  -6  -2 5497.46 179.018  19
  -1  -6  -2 5859.31 100.465  20
  -1  -6  -2 5619.55 123.346  53
   1  -6   2 6261.83 120.371  25
   1  -6   3 1251.20 98.6222  16
   1  -6   3 1379.69 63.4856  99
  -1  -6  -3 1351.54 64.1293  72
   1  -6   3 1337.30 54.6362  72
  -1  -6  -3 1150.87 80.7092   9
  -1  -6  -3 1256.22 46.3827  20
   1  -6   3 1285.95 99.7156  19
  -1  -6  -3 1397.60 62.8629  53
   1  -6   3 1384.40 59.7586  33
   1  -6   3 1520.30 62.8145  25
   1  -6   4 500.141 67.1960  16
  -1  -6  -4 524.835 74.6635  13
  -1  -6  -4 574.970 44.5457  72
   1  -6   4 575.068 35.1263  72
   1  -6   4 617.206 47.4109  99
   1  -6   4 664.202 53.5622 101
   1  -6   4 618.264 45.4650  20
   1  -6   4 533.045 70.0094  19
  -1  -6  -4 505.345 29.7307  20
  -1  -6  -4 608.382 48.3454  49
  -1  -6  -4 565.189 42.9756  53
   1  -6   4 660.660 46.2225  25
  -1  -6  -4 670.680 48.8018  38
   1  -6   4 619.917 40.6044  33
  -1  -6  -5 6383.79 124.590  72
   1  -6   5 6930.76 137.810  73
   1  -6   5 6897.61 134.978  99
   1  -6   5 7066.09 133.546  20
   1  -6   5 6118.35 187.810  19
  -1  -6  -5 6880.12 137.786  49
  -1  -6  -5 6988.22 138.979  38
  -1  -6  -5 6482.35 214.854  13
   1  -6   5 5952.74 189.653  16
   1  -6   6 6512.40 129.395  99
   1  -6   6 6407.32 128.254  73
   1  -6   6 6539.53 125.991  20
  -1  -6  -6 6552.13 132.384  38
  -1  -6  -6 6322.64 130.414  49
  -1  -6  -6 6208.74 108.709  42
   1  -6   6 6702.09 125.859  25
   1  -6   7 3575.51 95.7959 101
   1  -6   7 3795.46 95.6403  99
   1  -6   7 3441.14 88.6972  73
   1  -6   7 3427.08 86.0559  20
  -1  -6  -7 3674.94 93.1889  56
  -1  -6  -7 3623.18 95.8673  38
  -1  -6  -7 3603.36 95.7778  49
  -1  -6  -7 3438.01 77.0589  42
   1  -6   7 3613.13 90.2493  25
   1  -6   8 441.828 38.8259 101
   1  -6   8 405.164 36.9882  99
  -1  -6  -8 430.214 36.9350  56
  -1  -6  -8 428.690 39.8206  83
   1  -6   8 384.852 32.1720  73
  -1  -6  -8 402.023 37.7441  49
   1  -6   8 392.529 33.6274  25
  -1  -6  -9 642.392 37.8760  56
  -1  -6  -9 612.362 38.5852  83
   1  -6   9 649.554 39.0995  99
   1  -6   9 586.341 34.3518  25
   1  -6  10 3626.43 68.8500  99
  -1  -6 -10 3577.59 65.7675  56
  -1  -5  13 8411.63 93.9611 101
   1  -5 -13 7322.70 88.7243  47
   1  -5 -12 1046.90 38.6250  94
  -1  -5  12 1159.16 40.7300 102
  -1  -5  12 1237.05 47.3560 101
   1  -5 -12 1196.87 47.5538  47
  -1  -5  12 1160.36 43.2352  73
   1  -5 -12 1238.70 50.4554  83
   1  -5 -11 576.895 42.7984  70
   1  -5 -11 580.929 43.7535  83
   1  -5 -11 605.899 41.1681  94
  -1  -5  11 591.082 40.6924 101
  -1  -5  11 544.998 34.6693 102
  -1  -5  11 626.518 33.3975  22
   1  -5 -11 547.731 41.4521  47
  -1  -5  11 632.996 36.0133  24
   1  -5 -10 2171.71 79.6640  70
   1  -5 -10 2116.11 78.3910  83
  -1  -5  10 2120.81 65.9477 102
   1  -5 -10 2045.97 74.2856  47
  -1  -5  10 2272.36 66.8721  24
  -1  -5   9 1140.03 83.4717  15
  -1  -5   9 1162.33 90.0189  16
   1  -5  -9 1246.70 66.8518  83
   1  -5  -9 1192.28 67.9302  70
  -1  -5   9 1136.84 51.7352 102
  -1  -5   9 1178.14 92.6495  19
   1  -5  -9 1193.02 67.9291  53
  -1  -5   9 1176.79 48.5824  25
  -1  -5   8 36976.4 456.245  13
  -1  -5   8 40674.0 481.931  15
  -1  -5   8 35565.9 457.805  14
  -1  -5   8 36977.2 312.578 102
   1  -5  -8 40838.9 371.699  83
   1  -5  -8 39427.6 380.937  70
  -1  -5   8 38131.2 297.504  20
   1  -5  -8 40414.7 387.979  53
  -1  -5   8 38654.9 307.809  25
  -1  -5   7 2868.11 126.843  13
  -1  -5   7 2838.26 125.488  14
  -1  -5   7 3132.32 132.770  15
  -1  -5   7 3151.20 143.303  16
  -1  -5   7 2799.77 77.4188 102
   1  -5  -7 2993.75 96.8315  83
   1  -5  -7 3126.18 104.421  70
   1  -5  -7 3044.55 104.304  53
  -1  -5   7 3076.63 144.339  19
  -1  -5   7 3005.79 76.4085  20
  -1  -5   7 3088.16 80.5013  25
  -1  -5   6 19140.0 351.520  19
  -1  -5   6 18533.4 197.092  20
  -1  -5   6 19286.6 207.009  25
   1  -5  -6 18641.6 252.986  53
  -1  -5   6 17612.8 299.535  14
  -1  -5   6 18485.4 322.121  13
  -1  -5   6 18246.5 342.639  16
  -1  -5   6 19175.0 320.833  15
  -1  -5   5 994.647 79.2792  13
  -1  -5   5 957.366 75.6600  15
  -1  -5   5 934.223 82.1647  16
   1  -5  -5 974.070 60.4164 100
  -1  -5   5 977.039 44.8051  20
  -1  -5   5 987.103 85.9972  19
   1  -5  -5 943.721 50.9972  49
   1  -5  -5 931.579 46.5467  51
   1  -5  -5 968.968 61.9179  53
  -1  -5   5 1007.27 49.0555  25
  -1  -5   4 2302.47 119.566  16
  -1  -5   4 2236.19 112.362  13
  -1  -5   4 2012.93 69.2844 101
   1  -5  -4 2193.14 83.7642 100
  -1  -5   4 1939.21 105.331   3
  -1  -5   4 2240.35 64.5393  20
  -1  -5   4 2190.37 118.248  19
   1  -5  -4 2071.00 66.1495  51
   1  -5  -4 2084.95 68.3997  49
   1  -5  -4 2088.67 69.1729  38
  -1  -5   4 2102.31 65.5277  25
  -1  -5   3 2465.75 73.2065 101
   1  -5  -3 2654.72 89.4656 100
   1  -5  -3 2604.97 86.8473  72
  -1  -5   3 2452.82 114.623   3
   1  -5  -3 2651.19 144.161  19
   1  -5  -3 2552.86 62.0417  20
  -1  -5   3 2805.37 129.302  19
  -1  -5   3 2752.07 72.0338  20
   1  -5  -3 2632.92 73.7274  51
   1  -5  -3 2646.77 72.1191  38
   1  -5  -3 2679.01 71.7264  49
   1  -5  -3 2589.86 114.892  13
  -1  -5   3 2506.68 121.519  13
  -1  -5   3 2570.62 124.058  16
   1  -5  -2 3283.90 68.3890  25
   1  -5  -2 3505.12 95.9036  72
   1  -5  -2 3475.60 76.9950  20
   1  -5  -2 3439.43 155.427  19
  -1  -5   2 3617.30 143.909  19
  -1  -5   2 3569.98 79.9120  20
   1  -5  -2 3220.18 73.7225  38
   1  -5  -2 3380.52 96.5221  53
   1  -5  -2 3309.12 119.717  13
  -1  -5   2 3334.00 138.460  13
  -1  -5   2 3583.59 143.671  16
  -1  -5   1 34914.1 449.541  16
   1  -5  -1 31659.5 360.000  13
   1  -5  -1 34185.7 303.021  99
  -1  -5   1 33460.0 283.337  73
   1  -5  -1 35323.6 314.012  72
  -1  -5   1 34419.4 410.445   9
  -1  -5   1 35709.5 452.698  19
   1  -5  -1 36201.3 282.938  20
   1  -5  -1 34550.1 319.134  53
   1  -5  -1 33913.7 264.537  25
  -1  -5   0 72693.8 636.646   9
   1  -5   0 74946.9 497.790  72
   1  -5   0 73135.9 498.408  99
  -1  -5   0 74112.7 681.495  19
   1  -5   0 74253.8 728.017  19
  -1  -5   0 76347.0 464.467  20
   1  -5   0 76144.1 476.421  20
  -1  -5   0 75389.5 681.182  16
   1  -5   0 74897.7 461.546  25
  -1  -5   0 75531.6 439.759  30
  -1  -5  -1 462.137 55.6795   9
   1  -5   1 476.548 38.4755  72
   1  -5   1 530.057 43.5883  73
   1  -5   1 534.124 47.0087 101
   1  -5   1 500.111 41.1817  99
   1  -5   1 572.477 41.2649  20
   1  -5   1 469.245 66.0042  19
  -1  -5  -1 564.137 63.5187  19
  -1  -5  -1 547.914 35.3390  20
  -1  -5  -1 524.861 61.3664  16
   1  -5   1 473.760 66.2215  16
  -1  -5  -1 527.549 35.8131  30
   1  -5   1 591.037 38.2206  25
  -1  -5  -2 6173.00 172.003   9
   1  -5   2 6189.74 132.558 101
   1  -5   2 6049.21 124.319  99
   1  -5   2 6056.99 112.727  72
  -1  -5  -2 5957.89 119.736  72
  -1  -5  -2 6182.90 102.994  20
  -1  -5  -2 6069.54 179.031  19
   1  -5   2 5918.61 190.478  19
   1  -5   2 6675.01 123.007  20
  -1  -5  -2 6498.54 106.694  30
   1  -5   2 6392.18 118.724  25
  -1  -5  -2 6176.88 194.476  13
  -1  -5  -2 6028.85 175.761  16
   1  -5   2 6413.38 200.018  16
  -1  -5  -2 5906.17 153.891  12
   1  -5   3 4680.13 172.318  16
  -1  -5  -3 4515.51 134.875  12
  -1  -5  -3 4899.68 180.583  13
  -1  -5  -3 4661.90 153.537   9
   1  -5   3 4865.94 118.364 101
  -1  -5  -3 4580.62 105.500  72
   1  -5   3 4615.44 95.8504  72
  -1  -5  -3 4242.09 147.730  19
   1  -5   3 4701.71 167.992  19
  -1  -5  -3 4931.40 90.3186  20
   1  -5   3 4873.69 115.250  57
  -1  -5  -3 4521.14 105.494  53
   1  -5   3 4897.11 107.062  25
  -1  -5  -3 5038.37 113.952  38
  -1  -5  -3 5059.72 96.4408  30
  -1  -5  -4 4541.68 155.963   9
   1  -5   4 5074.98 107.277  33
  -1  -5  -4 4905.07 97.3191  30
  -1  -5  -4 4709.36 114.137  38
  -1  -5  -4 4405.12 106.107  72
   1  -5   4 4896.97 117.029  73
   1  -5   4 4895.05 111.654  20
   1  -5   4 4489.48 163.002  19
  -1  -5  -4 4387.61 81.9829  20
   1  -5   4 4824.79 116.424  57
  -1  -5  -4 4597.50 106.745  53
   1  -5   4 4439.22 166.573  16
  -1  -5  -4 4210.87 126.367  12
  -1  -5  -4 4864.90 182.913  13
  -1  -5  -5 1727.91 101.059   9
   1  -5   5 1812.06 63.7124  33
  -1  -5  -5 1845.57 63.4377  30
   1  -5   5 1894.13 73.2602  25
   1  -5   5 1910.01 75.5586  73
  -1  -5  -5 1638.31 65.0036  72
   1  -5   5 1705.63 104.183  19
  -1  -5  -5 1551.15 47.3413  20
   1  -5   5 1880.72 72.8692  20
   1  -5   5 1836.41 77.3232  57
  -1  -5  -5 1816.69 75.3221  38
  -1  -5  -5 1829.34 75.7380  49
   1  -5   5 1715.13 106.071  16
  -1  -5  -5 1691.93 117.933  13
  -1  -5  -6 2776.89 148.081  13
   1  -5   6 2636.74 126.469  16
  -1  -5  -6 2808.08 129.598   9
   1  -5   6 2941.75 94.5648 101
   1  -5   6 2915.46 89.1942  73
   1  -5   6 3084.12 90.2725  20
   1  -5   6 2642.61 122.557  19
   1  -5   6 2989.40 95.6505  57
  -1  -5  -6 2960.75 94.2268  49
  -1  -5  -6 3075.78 96.6984  38
   1  -5   6 3188.45 92.4368  25
  -1  -5  -7 2067.86 131.736  13
  -1  -5  -7 1913.23 114.393   9
   1  -5   7 2421.49 85.9162 101
   1  -5   7 2407.98 80.4514  73
   1  -5   7 2371.71 79.7262  20
   1  -5   7 1946.98 101.093  19
   1  -5   7 2414.95 86.8624  57
  -1  -5  -7 2270.51 85.0697  49
  -1  -5  -7 2275.87 84.4876  38
   1  -5   7 2414.08 81.4204  25
   1  -5   8 1512.09 67.0463 101
   1  -5   8 1475.29 61.3836  73
   1  -5   8 1420.51 59.7690  20
   1  -5   8 1478.54 68.1317  57
  -1  -5  -8 1477.45 68.8762  38
  -1  -5  -8 1512.57 69.2254  49
  -1  -5  -8 1583.27 63.4467  42
   1  -5   8 1607.74 66.0109  25
   1  -5   9 2155.99 73.2323 101
   1  -5   9 2180.36 77.6635  57
   1  -5   9 1990.54 62.3683  73
  -1  -5  -9 2069.31 76.9748  83
  -1  -5  -9 2166.20 69.0342  42
  -1  -5  -9 2083.42 76.4434  49
   1  -5   9 2163.32 69.7117  25
   1  -5  10 1530.88 56.2808 101
   1  -5  10 1571.93 61.8284  57
  -1  -5 -10 1508.33 60.0600  83
  -1  -5 -10 1550.84 54.6888  42
   1  -5  10 1504.74 54.0048  25
  -1  -5 -11 4640.00 87.5143  47
  -1  -5 -11 4599.25 80.9383  58
  -1  -5 -11 4410.81 82.5384  83
   1  -5  12 9646.06 105.790  57
  -1  -5 -12 9218.05 109.660  59
  -1  -4  14 2958.76 58.5299 101
  -1  -4  14 2926.81 55.4612 102
   1  -4 -13 675.351 34.4283  94
  -1  -4  13 742.963 35.1522  57
  -1  -4  12 4152.79 86.7733  57
  -1  -4  12 4219.95 85.2670  22
  -1  -4  12 4318.71 93.2810 102
  -1  -4  11 6036.48 113.452  57
   1  -4 -11 6048.17 114.861  59
  -1  -4  11 6213.77 115.428  17
  -1  -4  11 5914.48 181.303  19
   1  -4 -11 5890.94 129.700  70
   1  -4 -10 16327.4 233.082  70
   1  -4 -10 16563.6 233.906  83
  -1  -4  10 15946.4 311.908  19
  -1  -4  10 16103.0 197.052  57
   1  -4 -10 16561.2 233.204  47
  -1  -4  10 15533.8 307.184  14
  -1  -4  10 16172.2 312.609  16
  -1  -4   9 17329.4 184.514  25
   1  -4  -9 18305.6 251.479  70
   1  -4  -9 18307.7 249.369  83
  -1  -4   9 18556.0 339.871  19
  -1  -4   9 17400.1 204.770  57
   1  -4  -9 18620.2 255.703  53
  -1  -4   9 17733.6 334.186  16
  -1  -4   9 18020.5 330.299  14
  -1  -4   8 50480.0 352.226  25
   1  -4  -8 51868.6 436.789  83
   1  -4  -8 51142.5 443.139  70
  -1  -4   8 48632.1 335.862  20
  -1  -4   8 48059.9 366.159  57
   1  -4  -8 51038.4 446.498  53
  -1  -4   8 51422.5 564.508  14
  -1  -4   7 14261.9 163.635  25
   1  -4  -7 14386.3 206.515  83
  -1  -4   7 14259.8 157.509  20
  -1  -4   7 14288.1 291.069  19
   1  -4  -7 13930.6 211.884  70
   1  -4  -7 14122.2 214.202  53
  -1  -4   7 13990.2 271.097  14
  -1  -4   7 14182.8 287.635  16
  -1  -4   6 8761.11 202.894  14
  -1  -4   6 8592.96 218.773  16
  -1  -4   6 8743.19 117.434  20
  -1  -4   6 8769.70 219.782  19
   1  -4  -6 8815.07 159.279 100
  -1  -4   6 8117.89 210.036   3
   1  -4  -6 8921.99 149.073  49
   1  -4  -6 8530.33 158.964  53
   1  -4  -6 8299.23 131.648  51
  -1  -4   6 9195.59 127.637  25
  -1  -4   5 3535.41 122.109  14
  -1  -4   5 3512.30 136.623  16
   1  -4  -5 3616.53 99.7302 100
  -1  -4   5 3586.50 74.3133  20
  -1  -4   5 3519.27 138.326  19
  -1  -4   5 3488.34 130.809   3
   1  -4  -5 3534.73 89.2549  49
   1  -4  -5 3444.38 98.7233  53
   1  -4  -5 3504.52 83.5863  51
  -1  -4   5 3672.09 77.2669  25
  -1  -4   4 6312.77 167.259   3
   1  -4  -4 6292.93 126.610 100
  -1  -4   4 6507.20 176.077  19
  -1  -4   4 6709.82 99.1457  20
   1  -4  -4 6313.16 90.8193  62
   1  -4  -4 6706.40 113.211  49
   1  -4  -4 6604.05 113.101  38
   1  -4  -4 6291.48 109.863  51
  -1  -4   4 6410.07 151.190  14
   1  -4  -4 6483.67 176.213  13
  -1  -4   4 6682.00 178.177  16
   1  -4  -3 10147.4 157.555 100
   1  -4  -3 9780.28 149.550  72
  -1  -4   3 9971.71 200.507   3
   1  -4  -3 9572.94 112.053  20
   1  -4  -3 10166.1 239.640  19
  -1  -4   3 10876.5 128.470  20
  -1  -4   3 10050.3 215.399  19
   1  -4  -3 10080.7 131.605  38
   1  -4  -3 9430.05 148.345  53
   1  -4  -3 10634.3 210.591  13
  -1  -4   3 9560.96 172.369  14
  -1  -4   3 10703.3 217.546  16
   1  -4  -2 80801.4 606.708  13
   1  -4  -2 81120.4 713.553  16
  -1  -4   2 79415.7 637.557  16
   1  -4  -2 74702.5 475.088  99
   1  -4  -2 77188.5 492.656  72
  -1  -4   2 77713.7 599.610   3
  -1  -4   2 79214.8 444.638  20
  -1  -4   2 77824.9 643.472  19
   1  -4  -2 79451.6 438.087  20
   1  -4  -2 75482.3 493.740  53
   1  -4  -2 78924.9 443.485  38
  -1  -4   2 76934.6 403.824  30
   1  -4  -2 75632.8 416.686  25
   1  -4  -1 19923.8 205.591  72
  -1  -4   1 20414.0 164.804  30
   1  -4  -1 19916.6 176.432  25
  -1  -4   1 20699.8 296.671  19
   1  -4  -1 20453.5 185.914  20
   1  -4  -1 21127.5 259.000  13
  -1  -4   1 20488.6 291.726  16
  -1  -4   1 21148.3 304.347  13
  -1  -4   1 19772.9 260.751   3
  -1  -4   0 20295.7 287.484   9
   1  -4   0 19478.2 214.133 101
   1  -4   0 19571.4 204.927  99
   1  -4   0 19584.8 211.551  73
   1  -4   0 19247.7 181.377  25
  -1  -4   0 20387.6 168.998  30
   1  -4   0 19083.6 228.985  13
  -1  -4   0 20003.4 286.202  16
   1  -4   0 20663.6 324.099  16
  -1  -4   0 19847.0 299.455  13
  -1  -4   0 18822.5 279.462  19
   1  -4   0 19909.1 314.655  19
   1  -4   0 19935.8 191.084  20
  -1  -4  -1 4633.14 136.153   9
   1  -4   1 4811.58 98.7501  99
   1  -4   1 4553.01 99.3587 101
   1  -4   1 4767.67 150.369  19
  -1  -4  -1 4277.02 129.643  19
   1  -4   1 4896.23 93.1304  20
   1  -4   1 4857.27 102.627  57
   1  -4   1 5097.34 160.787  16
  -1  -4  -1 4427.96 132.002  16
  -1  -4  -1 4880.43 148.090  13
  -1  -4  -1 4759.28 78.8017  30
   1  -4   1 4758.34 90.4165  25
  -1  -4  -2 3546.00 63.7150  32
   1  -4   2 3794.04 82.1371  25
  -1  -4  -2 3791.92 72.8294  30
   1  -4   2 3615.57 88.7396  73
  -1  -4  -2 3435.02 116.775  19
   1  -4   2 3770.93 132.335  19
   1  -4   2 3578.28 89.0782  57
  -1  -4  -2 3456.07 116.853  16
   1  -4   2 3524.82 132.182  16
  -1  -4  -2 3911.47 136.752  13
  -1  -4  -2 3656.56 122.352   9
  -1  -4  -3 3662.98 127.953   9
   1  -4   3 3559.96 88.5332 102
   1  -4   3 3560.42 89.7353 101
   1  -4   3 3679.44 89.9305  73
  -1  -4  -3 3382.39 80.4916  72
   1  -4   3 3853.79 86.5336  20
  -1  -4  -3 3380.20 116.882  19
   1  -4   3 3599.03 130.547  19
   1  -4   3 3584.41 90.6353  57
  -1  -4  -3 3380.94 111.061  12
   1  -4   3 3596.42 131.654  16
  -1  -4  -3 3667.90 119.958  16
  -1  -4  -3 3621.85 139.042  13
  -1  -4  -3 3645.29 68.4693  32
  -1  -4  -3 3844.72 89.4924  38
  -1  -4  -3 3770.00 75.3098  30
   1  -4   3 3774.30 85.5585  25
  -1  -4  -4 17273.6 289.817   9
   1  -4   4 16762.2 203.316 102
   1  -4   4 16573.0 203.345 101
  -1  -4  -4 15878.6 187.587  72
   1  -4   4 16700.6 190.375  84
   1  -4   4 16970.4 200.932  73
  -1  -4  -4 16630.3 151.897  21
   1  -4   4 16928.4 283.492  19
   1  -4   4 18055.4 198.912  20
   1  -4   4 17301.0 209.038  57
   1  -4   4 16778.1 186.228  61
   1  -4   4 16755.2 306.466  14
  -1  -4  -4 16641.1 255.628  12
   1  -4   4 15202.0 214.737  15
  -1  -4  -4 17786.1 314.522  13
   1  -4   4 16874.1 285.188  16
  -1  -4  -4 16930.8 163.428  32
  -1  -4  -4 18781.2 209.753  38
  -1  -4  -4 17400.9 172.116  30
   1  -4   4 18207.3 195.026  33
  -1  -4  -5 21699.2 337.313   9
   1  -4   5 22466.0 244.229 102
   1  -4   5 21960.5 242.444 101
   1  -4   5 22213.2 230.114  84
   1  -4   5 22572.7 238.529  73
   1  -4   5 24095.4 241.370  20
   1  -4   5 20732.1 318.347  19
  -1  -4  -5 22074.6 191.838  21
   1  -4   5 21569.4 223.126  61
   1  -4   5 22879.1 251.095  57
  -1  -4  -5 21482.2 240.419  38
   1  -4   5 23688.4 240.957  25
   1  -4   5 23651.9 226.652  33
   1  -4   5 21472.7 327.327  16
   1  -4   5 20810.0 278.508  15
   1  -4   5 22159.2 366.870  14
  -1  -4  -5 21378.3 293.301  12
  -1  -4  -5 21764.8 371.792  13
  -1  -4  -6 3975.04 125.131  12
   1  -4   6 4590.19 174.055  14
   1  -4   6 4236.55 131.635  15
  -1  -4  -6 4632.72 178.054  13
   1  -4   6 4423.15 147.028  16
  -1  -4  -6 4502.26 163.266   9
   1  -4   6 4561.86 111.536 102
   1  -4   6 4580.41 110.466 101
   1  -4   6 4730.36 107.425  73
   1  -4   6 4453.30 103.032  84
   1  -4   6 4996.35 108.159  20
   1  -4   6 4531.03 147.396  19
  -1  -4  -6 4561.97 86.7943  21
   1  -4   6 4486.81 101.865  61
   1  -4   6 4644.38 113.533  57
  -1  -4  -6 4705.40 112.151  38
  -1  -4  -6 4524.22 110.521  49
   1  -4   6 4872.47 108.966  25
   1  -4   6 4253.68 80.9581  24
  -1  -4  -6 4734.78 91.7894  30
   1  -4   6 4679.39 94.8760  33
   1  -4   7 715.844 63.2400  15
   1  -4   7 529.961 57.3698  16
  -1  -4  -7 510.608 50.6565  12
  -1  -4  -7 628.393 82.2082  13
  -1  -4  -7 632.096 75.1571   9
   1  -4   7 667.239 51.3379 102
   1  -4   7 718.338 50.9814 101
   1  -4   7 720.043 47.3978  73
   1  -4   7 690.651 46.6628  84
   1  -4   7 760.440 47.6521  20
   1  -4   7 609.390 59.8077  19
  -1  -4  -7 711.430 41.5878  21
   1  -4   7 712.473 52.6727  57
   1  -4   7 657.427 46.5832  61
  -1  -4  -7 710.775 50.4118  49
  -1  -4  -7 686.868 50.7697  38
   1  -4   7 731.553 49.3970  25
   1  -4   7 661.486 36.1409  24
  -1  -4  -7 743.583 42.9953  30
  -1  -4  -8 508.475 73.7158  13
  -1  -4  -8 528.727 74.0767   9
   1  -4   8 609.987 47.4175 101
   1  -4   8 610.302 48.9299 102
   1  -4   8 625.905 45.1922  84
   1  -4   8 604.669 42.6222  73
   1  -4   8 583.857 42.8848  20
  -1  -4  -8 577.346 40.7354  21
   1  -4   8 596.497 50.0812  57
  -1  -4  -8 635.347 52.7198  56
  -1  -4  -8 564.481 46.8618  42
  -1  -4  -8 572.169 49.4374  49
  -1  -4  -8 580.933 49.1017  38
   1  -4   8 637.143 45.9890  25
  -1  -4  -8 609.575 38.8526  30
   1  -4   8 578.492 35.7677  24
   1  -4   9 9086.30 214.761  15
   1  -4   9 9241.67 250.290  14
   1  -4   9 9973.53 160.685 101
   1  -4   9 9986.76 157.037  84
  -1  -4  -9 9315.11 166.980  83
   1  -4   9 9658.18 142.956  73
  -1  -4  -9 9625.63 139.994  21
   1  -4   9 10389.8 176.876  57
   1  -4   9 10067.2 158.291  61
  -1  -4  -9 10113.9 177.157  56
  -1  -4  -9 9737.72 169.814  49
  -1  -4  -9 9993.68 162.860  42
   1  -4   9 10191.9 158.966  25
   1  -4   9 9277.88 131.185  24
   1  -4  10 12274.9 169.199 101
  -1  -4 -10 12299.1 163.126  81
   1  -4  10 12549.7 167.908  84
  -1  -4 -10 12097.8 182.502  83
  -1  -4 -10 12370.1 158.444  21
  -1  -4 -10 12634.7 192.446  56
   1  -4  10 13078.7 191.772  57
   1  -4  10 12540.6 170.768  61
  -1  -4 -10 12494.6 177.466  42
   1  -4  10 12335.7 166.128  25
   1  -4  11 13593.4 163.504  61
  -1  -4 -11 13598.4 186.516  56
   1  -4  11 13849.6 183.173  57
   1  -4  11 13523.0 158.745  84
  -1  -4 -11 12926.2 151.952  81
  -1  -4 -11 13090.8 172.923  83
  -1  -4 -11 13516.3 174.371  42
   1  -4  11 13769.0 177.936 102
   1  -4  11 12645.3 154.532 101
  -1  -4 -12 4681.60 86.7211  47
   1  -4  12 4997.23 83.7938  61
   1  -4  12 5297.33 99.3385  57
  -1  -4 -12 5004.43 92.2691  58
   1  -4  12 4429.89 73.9317  84
  -1  -4 -12 4452.80 82.0903  83
   1  -4  13 5107.09 73.4684  99
  -1  -4 -13 5201.34 86.1855  59
  -1  -3  15 1796.46 42.1910 102
   1  -3 -15 1674.63 43.1152  92
  -1  -3  14 4384.06 84.0569 102
  -1  -3  14 4490.54 82.2055  57
   1  -3 -14 4206.18 90.9083  47
  -1  -3  14 4285.25 78.3812  24
   1  -3 -13 1068.88 50.9233  94
  -1  -3  13 1173.63 49.2706  22
   1  -3 -13 948.066 46.8644  59
  -1  -3  13 1062.55 49.9848  57
  -1  -3  13 1037.80 45.6160  60
   1  -3 -13 1031.27 57.9299  47
  -1  -3  13 1146.16 48.6557  24
  -1  -3  12 380.470 54.6291  15
   1  -3 -12 444.583 44.0887  94
   1  -3 -12 375.892 47.2274  83
  -1  -3  12 437.165 39.5681  57
   1  -3 -12 419.944 39.8377  59
  -1  -3  12 414.663 36.6199  60
  -1  -3  12 379.061 32.3315  63
  -1  -3  12 505.499 40.0205  24
   1  -3 -12 441.068 47.1776  47
   1  -3 -12 418.595 34.7164  40
  -1  -3  12 421.421 37.4962  17
  -1  -3  12 383.261 53.5241  19
  -1  -3  12 450.688 38.4176  22
   1  -3 -11 16608.6 228.893  94
   1  -3 -11 16156.5 198.438  93
  -1  -3  11 17269.3 209.236  17
  -1  -3  11 16594.8 311.914  19
   1  -3 -11 16616.6 216.736  59
  -1  -3  11 16477.1 203.588  60
  -1  -3  11 17094.7 313.530  15
  -1  -3  11 16689.3 321.630  14
  -1  -3  11 16194.8 304.285  16
  -1  -3  11 17597.8 208.838  24
   1  -3 -10 32774.0 341.430  70
   1  -3 -10 31836.5 309.721  93
  -1  -3  10 30759.6 290.781  60
  -1  -3  10 33870.8 297.470  24
  -1  -3  10 31673.7 442.887  16
  -1  -3  10 34240.5 457.286  15
  -1  -3  10 32064.9 450.343  14
  -1  -3   9 8080.40 135.010  60
  -1  -3   9 8553.93 217.257  15
  -1  -3   9 8352.33 218.668  14
  -1  -3   9 8313.32 221.875  16
   1  -3  -9 8340.15 165.378  53
   1  -3  -9 8476.18 163.077  70
   1  -3  -9 8533.99 164.244  83
  -1  -3   8 1203.01 87.4615   3
  -1  -3   8 1260.18 44.5508  25
   1  -3  -8 1203.34 52.5399  82
   1  -3  -8 1288.86 65.6832  83
   1  -3  -8 1404.13 68.6867  70
   1  -3  -8 1277.62 55.5396  56
   1  -3  -8 1345.92 68.4182  53
  -1  -3   8 1250.67 87.4195  14
  -1  -3   8 1309.60 86.3527  15
  -1  -3   7 7453.30 191.366   3
  -1  -3   7 7937.49 107.340  25
   1  -3  -7 7798.93 126.022  82
   1  -3  -7 8015.01 142.667  83
  -1  -3   7 7592.82 96.8322  20
   1  -3  -7 7867.58 145.539  70
   1  -3  -7 7641.10 120.864  56
   1  -3  -7 7737.68 146.576  53
  -1  -3   7 8000.83 200.629  16
  -1  -3   7 8216.86 192.458  15
  -1  -3   7 8092.12 191.681  14
  -1  -3   6 19510.9 162.622  20
  -1  -3   6 19784.1 171.611  25
   1  -3  -6 17461.3 230.858   7
  -1  -3   6 18326.7 287.865   3
   1  -3  -6 18864.6 220.679  53
   1  -3  -6 19635.0 199.753  51
  -1  -3   6 19704.1 299.670  16
  -1  -3   6 20089.2 285.936  14
  -1  -3   5 5036.54 137.447   3
   1  -3  -5 4861.96 103.319 100
  -1  -3   5 5059.90 75.7563  20
  -1  -3   5 5172.97 144.173  16
  -1  -3   5 5169.12 133.106  14
  -1  -3   4 35073.1 358.836   3
  -1  -3   4 34948.6 234.228  20
   1  -3  -4 34446.5 261.112  38
  -1  -3   3 17979.6 231.422   3
  -1  -3   3 18026.1 247.096  19
   1  -3  -3 17519.2 275.827  19
   1  -3  -3 17225.7 158.500  38
   1  -3  -3 18169.0 244.465  13
  -1  -3   3 17255.2 208.080  14
  -1  -3   3 17915.2 247.239  16
   1  -3  -2 40909.4 250.362  20
  -1  -3   2 42466.7 383.083  19
  -1  -3   2 40022.8 314.214  14
   1  -3  -2 43401.4 366.309  13
  -1  -3   2 43207.3 381.988  16
  -1  -3   2 42212.3 356.488   3
  -1  -3   2 40190.7 227.994  30
  -1  -3   1 29822.0 303.742  19
   1  -3  -1 30029.0 342.523  19
   1  -3  -1 29798.1 205.525  20
  -1  -3   1 30173.9 324.962  13
  -1  -3   1 27698.5 227.265  14
  -1  -3   1 29810.2 302.788  16
   1  -3  -1 29602.7 269.235  13
  -1  -3   1 30174.5 277.822   3
   1  -3  -1 28262.2 194.490  25
   1  -3   0 27416.0 320.242  19
  -1  -3   0 26516.2 279.886  19
   1  -3   0 26289.4 196.020  20
   1  -3   0 28320.3 327.461  16
   1  -3   0 27572.0 233.146  13
  -1  -3   0 26302.3 273.690  16
  -1  -3   0 27453.1 306.627  13
  -1  -3   0 26069.2 245.752   3
   1  -3   0 26679.2 192.557  25
  -1  -3   0 25763.9 159.028  32
   1  -3   1 128005. 802.210  19
  -1  -3  -1 122951. 741.621  19
   1  -3   1 129671. 620.138  20
   1  -3   1 124673. 611.841  25
  -1  -3  -1 121452. 566.913  32
   1  -3   1 122485. 617.545  13
  -1  -3  -1 124258. 735.950  16
   1  -3   1 129840. 819.841  16
  -1  -3  -1 133025. 803.908  13
  -1  -3  -2 43274.5 235.405  21
  -1  -3  -2 40335.0 359.900  19
   1  -3   2 47188.5 422.067  19
   1  -3   2 46632.8 294.813  20
   1  -3   2 45834.2 290.359  25
  -1  -3  -2 44271.7 256.329  32
  -1  -3  -2 43274.1 242.097  28
   1  -3   2 45960.0 443.195  14
  -1  -3  -2 42025.4 362.332  16
   1  -3   2 48135.9 428.371  16
  -1  -3  -2 46434.7 428.999  13
  -1  -3  -3 12220.1 183.390  19
  -1  -3  -3 12950.0 110.417  21
   1  -3   3 13554.2 214.780  19
   1  -3   3 13514.2 144.010  20
   1  -3   3 12515.5 175.064  15
   1  -3   3 13049.7 232.650  14
  -1  -3  -3 13002.1 205.706  12
  -1  -3  -3 12276.7 180.045  16
  -1  -3  -3 13146.7 230.417  13
  -1  -3  -3 12338.1 112.290  28
  -1  -3  -3 12933.8 121.920  32
   1  -3   4 24885.8 230.114 102
  -1  -3  -4 25290.8 180.944  21
   1  -3   4 25575.8 305.466  19
   1  -3   4 26209.4 221.029  20
   1  -3   4 24174.6 233.411  60
   1  -3   4 24829.5 232.474  57
   1  -3   4 25086.2 278.469  15
   1  -3   4 25534.2 343.822  14
  -1  -3  -4 24702.0 299.855  12
  -1  -3  -4 25144.6 337.436  13
   1  -3   4 25888.3 311.835  16
   1  -3   4 26295.6 221.888  33
  -1  -3  -4 25773.2 193.189  32
  -1  -3  -4 23990.7 224.333  38
  -1  -3  -4 25450.9 186.724  28
   1  -3   4 25922.6 221.988  25
   1  -3   4 24178.5 186.271  24
   1  -3   5 1799.89 62.1599 102
   1  -3   5 1871.25 63.4556  84
   1  -3   5 1870.69 58.8314  73
   1  -3   5 1958.79 60.3277  20
  -1  -3  -5 1879.35 49.2542  21
   1  -3   5 1962.88 85.8642  19
   1  -3   5 1858.28 64.9059  57
   1  -3   5 1876.14 67.3654  60
  -1  -3  -5 1900.89 51.9148  32
   1  -3   5 2011.30 59.3227  33
  -1  -3  -5 1872.53 51.3831  30
  -1  -3  -5 1827.53 49.4581  28
  -1  -3  -5 1905.81 62.3463  38
   1  -3   5 1822.48 50.5205  24
   1  -3   5 2068.95 62.5107  25
   1  -3   5 2076.43 85.7453  15
  -1  -3  -5 1901.59 86.0303  12
   1  -3   5 2016.52 87.7158  16
  -1  -3  -5 1653.55 96.6900  13
  -1  -3  -6 1231.91 45.2326  30
  -1  -3  -6 1133.19 43.9837  28
   1  -3   6 1087.10 43.5372  24
   1  -3   6 1209.11 47.5633  33
  -1  -3  -6 1098.95 44.3889  32
   1  -3   6 1223.89 52.8916  25
   1  -3   6 1144.94 55.6611  84
   1  -3   6 1096.25 47.7441  73
  -1  -3  -6 1099.19 42.5762  21
   1  -3   6 1086.30 65.7716  19
   1  -3   6 1270.91 53.1227  20
   1  -3   6 1096.32 53.3237  57
   1  -3   6 1122.27 56.9617  60
  -1  -3  -6 1116.59 52.1135  49
  -1  -3  -6 1175.65 53.8801  38
   1  -3   6 1059.20 66.2968  16
  -1  -3  -6 1062.34 69.6977  12
  -1  -3  -6 1078.55 84.3118  13
   1  -3   6 1234.50 73.5761  15
   1  -3   7 5214.40 97.4421  24
  -1  -3  -7 5081.05 92.4578  32
   1  -3   7 5382.64 110.004  25
  -1  -3  -7 5050.98 87.6140  30
   1  -3   7 4965.30 100.431  73
   1  -3   7 5266.27 116.656  84
  -1  -3  -7 5061.62 91.0150  21
   1  -3   7 4486.01 128.430  19
   1  -3   7 5294.63 105.914  20
   1  -3   7 5191.40 119.550  60
   1  -3   7 5179.00 116.539  57
  -1  -3  -7 4747.32 110.410  49
  -1  -3  -7 4937.96 109.881  38
   1  -3   7 4988.90 169.049  14
   1  -3   7 5292.40 157.094  15
  -1  -3  -7 4791.61 142.290  12
  -1  -3  -7 5151.35 180.861  13
   1  -3   8 22959.6 348.830  15
  -1  -3  -8 19937.6 303.471  12
   1  -3   8 22704.1 378.632  14
   1  -3   8 23581.5 260.855 102
   1  -3   8 21687.5 221.826  73
   1  -3   8 24489.9 267.971  84
  -1  -3  -8 23260.1 219.857  21
   1  -3   8 23512.0 271.376  60
  -1  -3  -8 23527.7 271.485  56
   1  -3   8 23871.9 267.092  57
  -1  -3  -8 21676.2 250.360  49
  -1  -3  -8 21983.0 251.484  38
  -1  -3  -8 22631.0 215.014  32
   1  -3   8 24065.1 247.450  25
   1  -3   8 23365.2 228.474  24
  -1  -3  -8 23141.3 204.414  30
  -1  -3  -9 17831.0 296.782  12
   1  -3   9 19885.6 338.103  15
   1  -3   9 19399.1 355.236  14
   1  -3   9 20963.5 247.030 102
   1  -3   9 20789.7 251.789  84
  -1  -3  -9 18788.4 238.804  83
  -1  -3  -9 20972.7 214.867  21
  -1  -3  -9 20421.5 256.285  56
   1  -3   9 20696.4 258.925  60
  -1  -3  -9 19199.3 238.563  49
   1  -3   9 20592.1 219.289  24
   1  -3   9 20804.7 230.213  25
  -1  -3  -9 19947.5 184.091  30
   1  -3  10 48452.5 579.831  14
   1  -3  10 51361.0 573.062  15
   1  -3  10 51169.8 388.610 101
   1  -3  10 52810.2 418.642 102
  -1  -3 -10 53354.3 413.977  81
   1  -3  10 53372.8 427.646  84
  -1  -3 -10 48890.4 412.845  83
  -1  -3 -10 53757.4 383.668  21
   1  -3  10 52700.5 443.209  60
  -1  -3 -10 52446.3 443.084  56
  -1  -3 -10 50662.5 358.863  41
   1  -3  10 52784.4 384.215  24
   1  -3  10 52370.2 389.881  25
   1  -3  11 14606.7 174.260 101
   1  -3  11 15708.6 200.918 102
  -1  -3 -11 15443.6 194.525  81
   1  -3  11 16672.9 210.874  84
  -1  -3 -11 14864.9 197.136  83
  -1  -3 -11 16104.7 185.394  21
   1  -3  11 17036.3 224.131  60
  -1  -3 -11 16486.8 222.118  56
  -1  -3 -11 13960.4 156.883  41
  -1  -3 -11 15706.5 208.067  42
   1  -3  11 15582.7 183.032  24
   1  -3  12 1184.55 52.1838 102
  -1  -3 -12 1127.58 49.9807  81
   1  -3  12 1277.20 55.3352  84
  -1  -3 -12 1188.24 51.6204  21
  -1  -3 -12 1232.09 59.3230  58
  -1  -3 -12 1110.25 50.0802  47
   1  -3  12 1193.15 47.7142  24
   1  -3  13 83.3612 23.3537  61
   1  -3  13 81.9022 23.8509  57
  -1  -3 -13 86.2423 28.0591  59
  -1  -3 -13 83.3289 25.0318  58
   1  -3  13 60.0857 20.5941  84
   1  -3  14 2303.92 49.0148  57
   1  -3  14 2308.23 47.0499  61
  -1  -2  15 2570.87 58.2467 102
   1  -2 -15 2469.20 62.6253  92
  -1  -2  15 2332.33 49.7443  63
  -1  -2  15 2271.79 50.9572  60
  -1  -2  15 2559.67 60.1252  57
  -1  -2  14 2792.74 74.6225  57
  -1  -2  14 2857.56 68.9885  63
   1  -2 -14 2447.61 70.2616  59
  -1  -2  14 2858.16 72.7802  60
   1  -2 -14 2587.62 69.8890  40
  -1  -2  14 2717.97 67.8925  24
  -1  -2  13 2182.67 72.5376  17
   1  -2 -13 2088.26 74.0577  94
  -1  -2  13 2128.70 67.4928  63
   1  -2 -13 1975.42 72.7228  59
  -1  -2  13 2166.98 72.7240  60
   1  -2 -13 2025.29 80.1989  47
   1  -2 -13 1963.88 71.5688  40
  -1  -2  13 2153.11 68.3740  24
  -1  -2  12 2881.16 127.517  15
  -1  -2  12 2911.23 127.106  16
   1  -2 -12 3198.52 98.3200  94
  -1  -2  12 3291.10 89.3610  22
   1  -2 -12 3083.91 95.0799  59
  -1  -2  12 2941.56 82.5765  63
   1  -2 -12 3012.18 92.7361  40
   1  -2 -12 3032.11 102.674  47
  -1  -2  12 3288.63 89.0299  24
  -1  -2  11 35987.5 468.307  16
  -1  -2  11 36303.2 461.167  15
  -1  -2  11 36284.8 481.068  14
   1  -2 -11 36970.6 356.519  94
   1  -2 -11 34474.5 314.001  93
   1  -2 -11 36846.8 375.370  83
   1  -2 -11 31804.8 461.342   7
  -1  -2  11 32033.9 427.069   8
   1  -2 -11 37330.5 350.655  59
   1  -2 -11 36510.0 368.851  47
  -1  -2  11 37014.5 308.323  37
  -1  -2  11 38860.3 323.901  24
  -1  -2  10 24985.3 368.341  15
  -1  -2  10 25321.2 389.258  14
   1  -2 -10 25206.4 285.651  70
   1  -2 -10 23361.2 228.924  82
   1  -2 -10 23958.5 260.475  93
  -1  -2  10 25205.1 247.138  24
  -1  -2  10 24792.2 237.490  37
   1  -2 -10 26204.4 295.173  47
   1  -2 -10 23184.4 375.414   7
  -1  -2  10 23709.2 348.471   8
  -1  -2   9 15822.2 174.396  37
  -1  -2   9 17086.6 294.236  15
  -1  -2   9 16595.3 293.926  14
   1  -2  -9 15695.9 289.020   7
  -1  -2   9 15635.2 258.849   8
   1  -2  -9 16249.5 218.818  70
   1  -2  -9 15080.8 178.515  82
   1  -2  -8 39616.6 457.725   7
  -1  -2   8 37629.3 435.932   3
  -1  -2   8 39060.2 392.386   8
  -1  -2   8 37023.8 273.614  37
   1  -2  -8 39007.3 347.067  53
  -1  -2   8 40578.4 440.155  15
  -1  -2   8 39108.9 440.835  14
   1  -2  -8 38394.1 301.647  82
   1  -2  -8 37662.8 335.076  70
   1  -2  -8 39071.5 340.820  83
  -1  -2   7 7920.23 181.974   3
   1  -2  -7 8108.87 181.339   7
  -1  -2   7 7865.52 151.087   8
   1  -2  -7 7658.48 118.037  82
   1  -2  -7 7727.41 132.318  70
   1  -2  -7 7388.05 127.647  83
  -1  -2   7 7700.21 99.8463  37
   1  -2  -7 7720.22 133.760  53
  -1  -2   7 7912.91 175.490  15
  -1  -2   7 8036.05 179.342  14
  -1  -2   6 5017.81 64.0289  20
  -1  -2   6 4859.37 68.1283  25
  -1  -2   6 4991.99 71.5444  37
  -1  -2   6 5381.10 133.517  15
  -1  -2   6 5213.44 132.085  14
  -1  -2   6 5174.50 138.499   3
  -1  -2   6 5305.10 112.215   8
   1  -2  -6 5450.84 133.648   7
  -1  -2   5 4973.80 116.090  14
  -1  -2   5 5281.18 66.4112  20
  -1  -2   5 5003.07 124.377   3
   1  -2  -5 5247.87 113.233   7
  -1  -2   5 4816.54 95.4722   8
  -1  -2   4 48909.3 371.458  14
  -1  -2   4 48012.2 314.565   8
  -1  -2   3 14787.7 166.875  14
  -1  -2   3 14865.5 183.314   3
  -1  -2   3 14352.6 127.636   8
  -1  -2   2 85855.4 475.980  14
  -1  -2   2 86701.4 401.963   8
  -1  -2   2 86595.1 509.682   3
  -1  -2   1 7772.70 119.764  16
  -1  -2   1 7356.55 89.1335  14
   1  -2  -1 7507.69 99.7002  13
   1  -2  -1 7936.61 142.016  16
   1  -2  -1 7763.74 139.168  19
   1  -2  -1 7341.53 75.4085  20
  -1  -2   1 7932.05 108.025   3
  -1  -2   0 4554.57 101.246  13
  -1  -2   0 3694.61 47.5924  14
   1  -2   0 3877.12 56.7271  13
   1  -2   0 4457.17 104.210  16
  -1  -2   0 4279.99 83.8643  16
   1  -2   0 4254.13 99.5100  19
   1  -2   0 3915.68 57.2709  20
  -1  -2   0 4205.25 84.2502  19
  -1  -2   0 3665.22 38.7744   1
  -1  -2   0 4264.16 70.7804   3
  -1  -2  -1 32739.1 176.017  21
   1  -2   1 35711.3 303.059  19
  -1  -2  -1 33392.7 258.462  19
   1  -2   1 33114.2 207.905  25
   1  -2   1 33178.1 222.047  15
  -1  -2  -1 34003.9 257.260  16
   1  -2   1 35624.4 311.169  16
  -1  -2  -1 36902.8 315.802  13
  -1  -2  -1 34617.6 209.525   1
  -1  -2  -1 36126.1 319.146   9
  -1  -2  -2 6535.31 127.038  13
   1  -2   2 6359.47 99.3550  15
  -1  -2  -2 6029.12 94.6553  16
   1  -2   2 6733.73 123.741  16
  -1  -2  -2 6017.20 61.4577  21
  -1  -2  -2 5798.51 93.7936  19
   1  -2   2 6223.88 115.796  19
   1  -2   2 6435.03 80.8576  20
  -1  -2  -2 6184.72 129.308   9
  -1  -2  -2 6298.02 88.3150   1
  -1  -2  -3 102749. 481.644  21
   1  -2   3 108781. 525.024  20
   1  -2   3 103915. 616.987  19
  -1  -2  -3 101382. 475.672  31
  -1  -2  -3 102298. 484.858  28
   1  -2   3 103658. 521.074  25
  -1  -2  -3 107374. 650.503  12
  -1  -2  -3 106741. 669.935  13
   1  -2   3 106741. 630.456  16
   1  -2   3 105271. 600.909  15
  -1  -2  -3 105369. 669.791   9
  -1  -2  -3 104783. 571.205   1
   1  -2   4 50603.1 268.526  17
  -1  -2  -4 53568.3 290.593  21
   1  -2   4 55434.7 327.379  20
   1  -2   4 53450.9 399.789  19
   1  -2   4 53600.6 328.077  25
   1  -2   4 56174.5 333.981  33
  -1  -2  -4 53012.2 326.204  38
  -1  -2  -4 52142.8 286.239  31
  -1  -2  -4 52217.4 292.029  28
   1  -2   4 53201.9 303.714  24
   1  -2   4 54793.9 415.576  15
   1  -2   4 57403.8 475.987  14
   1  -2   4 55557.9 435.774  11
  -1  -2  -4 56592.3 443.884  12
  -1  -2  -4 54663.3 454.227  13
   1  -2   4 52596.5 404.214  16
  -1  -2  -4 55560.9 461.776   9
   1  -2   4 55806.4 453.305   3
  -1  -2  -4 53357.1 384.947   1
   1  -2   5 21605.5 165.477  22
   1  -2   5 23817.3 197.319  20
   1  -2   5 21623.2 155.800  17
   1  -2   5 21796.5 240.356  19
  -1  -2  -5 22478.8 167.495  21
  -1  -2  -5 22803.0 293.457   9
   1  -2   5 23551.9 287.101   3
   1  -2   5 22030.0 195.774  25
  -1  -2  -5 22187.8 165.750  31
   1  -2   5 21769.4 190.205  33
  -1  -2  -5 23105.8 174.660  32
  -1  -2  -5 22557.7 171.224  28
   1  -2   5 22223.0 180.572  24
  -1  -2  -5 21863.8 193.604  38
   1  -2   5 22643.0 269.519  15
  -1  -2  -5 23133.9 300.488  13
   1  -2   5 21575.2 245.530  16
   1  -2   5 24024.4 308.981  14
  -1  -2  -5 22752.3 278.375  12
   1  -2   5 23046.0 271.095  11
  -1  -2  -6 5418.30 152.322  13
   1  -2   6 5056.70 137.963  15
  -1  -2  -6 4902.08 131.674  12
   1  -2   6 4878.23 144.766  14
   1  -2   6 4694.33 110.655  16
   1  -2   6 5125.83 99.2542 102
   1  -2   6 5034.37 99.2694  90
   1  -2   6 4906.89 78.0866  22
   1  -2   6 5171.35 90.9307  20
   1  -2   6 4783.05 71.1088  17
   1  -2   6 4702.12 109.786  19
  -1  -2  -6 5017.28 78.1603  21
  -1  -2  -6 4950.18 148.970   9
   1  -2   6 5065.29 136.284   3
   1  -2   6 4726.28 97.6727  57
   1  -2   6 4916.80 96.6775  63
  -1  -2  -6 4873.24 91.5471  38
   1  -2   6 5201.28 93.3424  25
  -1  -2  -6 4958.97 78.9460  28
  -1  -2  -6 5169.13 80.9315  32
   1  -2   6 5078.67 86.2821  24
  -1  -2  -7 35.6846 33.0655  13
   1  -2   7 54.7867 34.2296  15
   1  -2   7 23.7649 34.6751  14
  -1  -2  -7 60.9647 31.2138  12
   1  -2   7 55.7798 14.4742  17
   1  -2   7 40.3795 29.2326   3
  -1  -2  -7 92.7505 39.8252   9
   1  -2   7 74.5092 24.3508 102
   1  -2   7 54.8508 24.3877  90
   1  -2   7 58.1250 18.3928  22
   1  -2   7 72.4720 20.6398  24
  -1  -2  -7 62.5899 21.7024  21
  -1  -2  -7 57.8940 25.7174  56
   1  -2   7 58.2091 25.8564  57
   1  -2   7 74.5700 25.2168  63
  -1  -2  -7 53.7813 22.4394  49
   1  -2   7 61.4103 20.6225  43
  -1  -2  -7 63.4304 21.8897  38
   1  -2   7 69.4466 22.7729  25
  -1  -2  -7 84.2175 23.7681  28
   1  -2   8 3658.77 139.172  15
  -1  -2  -8 3508.45 128.876  12
   1  -2   8 3456.46 139.205  14
   1  -2   8 3510.33 72.3899  17
  -1  -2  -8 3773.93 154.888   9
   1  -2   8 3124.09 118.354   3
   1  -2   8 3745.15 94.6757 102
   1  -2   8 3540.89 92.6497  90
  -1  -2  -8 3308.91 89.3373  83
   1  -2   8 3713.03 79.6110  22
  -1  -2  -8 3661.69 79.4978  21
   1  -2   8 3840.49 99.3109  57
   1  -2   8 3751.30 98.7002  63
  -1  -2  -8 3817.35 100.004  56
   1  -2   8 3597.61 85.4865  43
  -1  -2  -8 3477.42 89.8265  49
  -1  -2  -8 3822.42 95.5483  42
   1  -2   8 3951.92 91.1006  25
  -1  -2  -8 3736.62 78.6513  32
  -1  -2  -8 3770.68 81.5891  28
  -1  -2  -8 3619.47 69.5971  30
   1  -2   8 3750.47 87.1981  24
  -1  -2  -9 25127.1 366.437  12
   1  -2   9 27119.1 398.869  15
   1  -2   9 26507.7 398.830  14
   1  -2   9 24698.2 220.147  17
  -1  -2  -9 26597.7 430.081   9
   1  -2   9 25217.1 264.782  90
   1  -2   9 27258.1 274.819 102
  -1  -2  -9 25606.8 269.969  83
   1  -2   9 25945.9 236.366  22
  -1  -2  -9 26909.9 240.440  21
   1  -2   9 26515.5 281.490  57
   1  -2   9 26934.5 282.795  63
  -1  -2  -9 27628.1 291.707  56
   1  -2   9 26523.5 253.485  43
  -1  -2  -9 27318.5 278.722  42
  -1  -2  -9 27098.2 234.046  32
   1  -2   9 28013.5 261.386  25
  -1  -2  -9 26046.2 203.790  30
   1  -2   9 26702.5 259.133  24
   1  -2  10 11604.1 267.900  15
  -1  -2 -10 9714.32 225.927  12
   1  -2  10 9380.86 234.530  14
   1  -2  10 10594.3 257.846   4
  -1  -2 -10 10645.1 281.352   9
   1  -2  10 10977.2 167.490  90
   1  -2  10 11360.6 172.332 102
  -1  -2 -10 10511.2 168.760  83
  -1  -2 -10 11381.3 177.348  81
   1  -2  10 10712.3 146.466  22
  -1  -2 -10 11491.2 157.234  21
   1  -2  10 10880.0 176.932  57
  -1  -2 -10 11122.5 186.187  56
   1  -2  10 11152.9 180.732  63
  -1  -2 -10 10920.1 155.590  41
   1  -2  10 11040.8 157.090  43
  -1  -2 -10 11250.7 178.692  42
   1  -2  10 11187.1 164.632  24
   1  -2  10 11022.6 154.499  25
   1  -2  11 15562.8 297.147  14
   1  -2  11 18156.9 341.059  15
   1  -2  11 17912.2 213.374 102
  -1  -2 -11 18030.7 224.686  81
   1  -2  11 16423.5 182.924  22
  -1  -2 -11 18108.8 201.988  21
  -1  -2 -11 18041.3 238.393  56
   1  -2  11 17758.8 225.726  57
  -1  -2 -11 17340.3 226.575  42
  -1  -2 -11 17241.1 198.157  41
  -1  -2 -11 16564.9 206.132  47
   1  -2  11 17999.1 210.697  24
   1  -2  12 1702.91 61.0273 102
  -1  -2 -12 1770.42 68.9723  81
   1  -2  12 1917.50 74.6747  84
   1  -2  12 1543.44 50.8085  22
  -1  -2 -12 1947.97 65.8938  21
   1  -2  12 1852.05 69.7209  57
  -1  -2 -12 1871.23 78.3686  59
  -1  -2 -12 1894.55 76.6314  58
  -1  -2 -12 1617.79 57.0040  41
   1  -2  12 1819.09 64.7973  24
  -1  -2 -13 1900.24 68.2489  58
   1  -2  13 1844.28 61.9591  57
  -1  -2 -13 1794.64 68.9828  59
  -1  -2 -13 1823.02 61.6734  81
   1  -2  13 1894.79 65.4876  84
   1  -2  13 1861.06 58.6697  24
   1  -2  14 1960.30 54.5028  84
  -1  -2 -14 1963.35 56.7352  58
  -1  -2 -14 1993.50 59.3278  59
   1  -2  14 1902.59 49.8947  57
  -1  -1  16 3151.08 53.5553  57
  -1  -1  15 658.791 35.2783  63
  -1  -1  15 703.683 38.0862  57
  -1  -1  15 619.969 36.1788  60
   1  -1 -15 599.378 37.4688  40
   1  -1 -15 603.100 38.4658  92
  -1  -1  14 8875.47 131.841  22
   1  -1 -14 8457.66 146.889  92
  -1  -1  14 8966.45 133.621  63
   1  -1 -14 8189.43 139.700  40
  -1  -1  14 8355.09 121.497  24
  -1  -1  13 562.326 39.8742  24
  -1  -1  13 536.302 41.1939  37
  -1  -1  13 566.380 41.8750  22
   1  -1 -13 556.517 48.0948  59
   1  -1 -13 517.839 47.7198  47
   1  -1 -13 504.197 46.5767  40
  -1  -1  13 512.856 41.6945  17
  -1  -1  12 3070.31 131.601  15
  -1  -1  12 3165.13 138.047  14
   1  -1 -12 2768.50 143.180   7
  -1  -1  12 3075.70 136.243   8
   1  -1 -12 3279.49 99.3570  94
   1  -1 -12 3046.89 82.6921  93
  -1  -1  12 3456.75 97.8241  17
  -1  -1  12 3446.50 93.3147  22
   1  -1 -12 3403.99 102.786  59
   1  -1 -12 3257.71 105.701  47
   1  -1 -12 3342.03 102.098  40
  -1  -1  12 3339.72 90.7267  37
  -1  -1  12 3386.22 88.3427  24
  -1  -1  11 26738.3 382.466  15
  -1  -1  11 27534.2 405.321  14
   1  -1 -11 26113.5 434.563   7
  -1  -1  11 25468.5 378.109   8
   1  -1 -11 27465.8 297.927  94
   1  -1 -11 26387.5 268.076  93
   1  -1 -11 26309.0 249.307  82
  -1  -1  11 27926.1 282.096  17
  -1  -1  11 28874.2 279.169  22
   1  -1 -11 27666.7 297.993  59
   1  -1 -11 27706.1 301.346  40
   1  -1 -11 28125.2 310.899  47
  -1  -1  11 27578.5 267.043  37
  -1  -1  11 28817.6 269.723  24
  -1  -1  10 5179.81 159.443  15
  -1  -1  10 4720.28 150.823   8
  -1  -1  10 4565.90 158.269   3
   1  -1 -10 4888.94 179.193   7
   1  -1 -10 4991.53 111.235  93
   1  -1 -10 5207.14 122.208  94
   1  -1 -10 5118.79 127.065  83
   1  -1 -10 4812.01 99.6143  82
  -1  -1  10 5198.63 112.168  17
   1  -1 -10 5215.44 119.578  59
   1  -1 -10 5157.89 125.932  47
  -1  -1  10 5254.15 105.045  24
  -1  -1  10 5389.28 106.403  37
  -1  -1   9 22513.7 320.761  15
  -1  -1   9 20992.3 320.044  14
   1  -1  -9 21449.3 242.420  94
   1  -1  -9 20755.4 227.731  93
   1  -1  -9 21068.0 212.250  82
   1  -1  -9 21023.2 247.897  83
  -1  -1   9 20181.4 321.761   3
   1  -1  -9 21197.2 348.234   7
  -1  -1   9 20946.6 298.181   8
   1  -1  -9 19381.8 310.289   2
   1  -1  -9 20954.8 231.905  59
   1  -1  -9 21154.0 245.091  47
  -1  -1   9 20637.6 205.846  24
  -1  -1   9 20427.9 202.454  37
   1  -1  -8 22210.3 227.852  93
   1  -1  -8 22843.7 237.870  70
   1  -1  -8 21841.9 209.510  82
   1  -1  -8 22638.0 329.223   7
  -1  -1   8 22659.0 286.124   8
  -1  -1   8 23064.3 302.611  15
  -1  -1   8 22374.6 307.771  14
   1  -1  -8 22320.9 236.485  47
  -1  -1   7 51914.9 453.653  15
  -1  -1   7 52919.5 461.707  14
  -1  -1   7 52811.2 427.307   8
  -1  -1   7 53149.3 480.694   3
  -1  -1   6 38333.2 348.424  15
   1  -1  -6 35823.7 356.210   2
   1  -1  -6 38327.9 363.497   7
  -1  -1   6 39207.3 378.147   3
  -1  -1   6 36830.5 317.178   8
  -1  -1   5 33630.2 313.216   3
   1  -1  -5 34221.3 302.175   7
   1  -1  -5 31425.0 309.112   1
   1  -1  -5 31571.5 308.229   2
  -1  -1   5 34281.0 271.448   8
  -1  -1   5 30648.3 171.735  20
  -1  -1   4 23533.8 198.566   8
  -1  -1   4 23242.0 237.951   3
   1  -1  -4 21741.6 212.024   7
   1  -1  -4 23012.4 241.900   2
  -1  -1   4 22024.2 172.946   1
  -1  -1   3 23191.3 215.000   3
  -1  -1   3 23021.8 157.119   1
   1  -1  -2 81899.7 432.285   7
  -1  -1   2 88505.2 478.607   3
  -1  -1   2 84264.8 450.016   2
  -1  -1   2 90394.6 407.967   1
  -1  -1   1 8838.03 83.3280   1
   1  -1  -1 7606.49 79.7355   4
  -1  -1   1 8639.67 97.5229   3
  -1  -1   1 8200.45 87.0388   2
   1  -1  -1 7697.85 70.6119  20
   1  -1   0 283594. 1289.44  11
  -1  -1   0 288507. 1183.52   3
  -1  -1   0 290139. 1175.17   2
   1  -1   0 270269. 1169.12  20
   1  -1   0 265178. 1240.60  19
   1  -1   1 992667. 3833.06  15
   1  -1   1 929574. 3827.20  16
   1  -1   1 999521. 3920.60  11
  -1  -1  -1 951616. 3861.82  13
  -1  -1  -1 993392. 3903.43   9
  -1  -1  -1 954046. 3751.19   2
   1  -1   1 930896. 3770.21  20
   1  -1   2 100303. 536.683  15
   1  -1   2 105367. 591.495  14
  -1  -1  -2 100909. 572.693  12
  -1  -1  -2 95870.8 538.789  13
   1  -1   2 95956.0 498.171  16
   1  -1   2 100162. 589.906  11
  -1  -1  -2 100135. 568.144   9
   1  -1   2 95469.7 469.241  20
  -1  -1  -3 26783.1 259.102   9
  -1  -1  -3 27423.6 169.081   2
   1  -1   3 27284.3 185.298  20
  -1  -1  -3 27117.6 167.898  21
   1  -1   3 28942.8 194.767  33
   1  -1   3 27028.4 186.397  25
   1  -1   3 28976.6 268.694  14
  -1  -1  -3 29575.9 268.504  12
   1  -1   3 28963.2 250.041  15
   1  -1   3 26358.5 152.176  17
  -1  -1  -3 26782.0 243.616  13
   1  -1   3 26902.9 196.760  16
   1  -1   3 28325.9 277.419  11
  -1  -1  -4 32168.5 211.172   2
  -1  -1  -4 30490.2 267.233   1
   1  -1   4 32757.4 278.283   3
  -1  -1  -4 31926.3 302.059   9
   1  -1   4 32839.8 321.641   8
   1  -1   4 33147.6 214.828  20
  -1  -1  -4 31781.3 194.960  21
   1  -1   4 32228.7 218.731  33
   1  -1   4 31042.3 214.356  25
  -1  -1  -4 30695.1 191.179  31
   1  -1   4 30869.0 203.445  24
  -1  -1  -4 29841.9 182.141  29
   1  -1   4 31923.2 290.451  15
  -1  -1  -4 30400.0 282.039  13
   1  -1   4 33232.4 309.264  14
   1  -1   4 30837.2 185.413  17
   1  -1   4 29747.3 218.248  16
   1  -1   4 33073.4 314.568  11
   1  -1   5 11359.1 195.636   8
  -1  -1  -5 11229.8 184.271   9
  -1  -1  -5 10962.8 125.705   2
  -1  -1  -5 10346.4 160.021   1
   1  -1   5 11479.7 164.671   3
   1  -1   5 10773.4 108.629  22
  -1  -1  -5 11130.2 107.468  21
  -1  -1  -5 10884.2 106.158  31
   1  -1   5 10865.6 115.261  24
   1  -1   5 10846.1 120.697  25
   1  -1   5 10684.9 103.088  17
   1  -1   5 11258.9 177.828  15
   1  -1   5 11826.2 189.254  14
  -1  -1  -5 10764.5 172.346  13
   1  -1   5 9948.19 118.553  16
   1  -1   5 10918.7 181.933  11
   1  -1   6 10130.7 125.493  25
  -1  -1  -6 10600.0 112.486  31
   1  -1   6 10461.6 122.666  24
  -1  -1  -6 10471.5 111.121  28
  -1  -1  -6 10360.4 109.458  21
   1  -1   6 9879.66 113.713  22
   1  -1   6 10242.9 202.216   8
  -1  -1  -6 10342.4 139.009   2
  -1  -1  -6 10944.6 202.282   9
   1  -1   6 10022.4 164.425   3
  -1  -1  -6 9665.87 117.035  38
   1  -1   6 10363.5 189.197  15
   1  -1   6 10550.0 193.845  14
  -1  -1  -6 9886.46 180.000  13
   1  -1   6 10027.4 184.006  11
  -1  -1  -7 15800.5 247.321  12
   1  -1   7 14397.5 244.774  14
   1  -1   7 15558.7 153.191  17
   1  -1   7 15706.7 241.829  11
   1  -1   7 15784.3 189.593  89
   1  -1   7 16031.4 189.694  90
   1  -1   7 15169.2 158.140  22
  -1  -1  -7 15663.9 148.906  21
   1  -1   7 15837.3 272.983   8
  -1  -1  -7 13878.7 185.524   6
  -1  -1  -7 16390.9 277.682   9
   1  -1   7 14351.6 210.937   3
   1  -1   7 15746.6 186.024  63
  -1  -1  -7 15467.0 180.116  56
  -1  -1  -7 15676.3 173.858  42
  -1  -1  -7 16417.4 149.819  32
   1  -1   7 16257.3 170.242  25
  -1  -1  -7 15713.6 151.127  31
   1  -1   7 15211.2 165.097  24
  -1  -1  -7 15715.0 150.273  28
  -1  -1  -8 8964.23 199.777  12
   1  -1   8 9261.67 207.271  14
   1  -1   8 9335.15 124.577  17
   1  -1   8 9134.28 190.669  11
   1  -1   8 9691.00 158.225  89
   1  -1   8 9147.22 149.573  90
   1  -1   8 9293.05 128.751  22
  -1  -1  -8 9424.44 121.740  21
  -1  -1  -8 9419.89 228.806   9
   1  -1   8 9447.00 225.804   8
   1  -1   8 9879.09 154.746  63
   1  -1   8 9044.73 144.712  57
  -1  -1  -8 9219.09 146.831  56
  -1  -1  -8 9560.72 143.304  42
  -1  -1  -8 9855.91 120.887  32
   1  -1   8 9676.51 134.619  25
   1  -1   8 9377.26 136.812  24
  -1  -1  -9 30377.6 407.297  12
   1  -1   9 30014.1 256.946  17
   1  -1   9 28720.6 385.356  14
   1  -1   9 30563.7 312.335  89
   1  -1   9 30564.8 301.448  90
   1  -1   9 28896.9 271.607 102
   1  -1   9 30398.6 266.358  22
   1  -1   9 30021.9 436.859   8
  -1  -1  -9 30983.0 450.598   9
   1  -1   9 30390.3 421.829   4
  -1  -1  -9 30401.7 299.271  56
   1  -1   9 30016.1 289.709  57
   1  -1   9 32300.5 309.349  63
  -1  -1  -9 32461.9 280.912  41
  -1  -1  -9 30014.3 290.794  42
  -1  -1  -9 31371.5 243.780  32
   1  -1   9 30295.0 278.166  24
  -1  -1 -10 765.341 73.2533  12
   1  -1  10 744.923 67.9747  14
   1  -1  10 834.713 43.5976  17
   1  -1  10 874.267 80.1135   4
   1  -1  10 855.643 53.8440  90
   1  -1  10 879.955 58.9241  89
   1  -1  10 862.284 47.8192 102
   1  -1  10 852.270 46.7930  22
   1  -1  10 925.934 56.0325  63
   1  -1  10 849.790 55.5657  60
   1  -1  10 856.571 52.3730  57
  -1  -1 -10 860.566 55.2838  56
  -1  -1 -10 849.295 49.9025  41
   1  -1  10 865.028 51.5056  43
  -1  -1 -10 907.034 54.3330  42
   1  -1  10 961.766 52.4690  24
  -1  -1 -10 877.887 43.1000  32
   1  -1  11 13737.2 283.919   4
   1  -1  11 14486.8 180.376 102
   1  -1  11 14384.9 199.876  90
  -1  -1 -11 16037.3 215.156  81
   1  -1  11 14928.9 184.648  22
  -1  -1 -11 15940.1 185.994  21
   1  -1  11 15691.9 217.437  60
  -1  -1 -11 15118.9 221.948  59
   1  -1  11 14915.9 210.684  63
   1  -1  11 14989.1 201.562  57
  -1  -1 -11 15375.1 221.631  58
   1  -1  11 14163.5 191.664  43
  -1  -1 -11 14916.3 193.276  41
   1  -1  11 13436.4 167.530  17
  -1  -1 -11 12313.0 270.999  12
   1  -1  12 8119.72 139.388  90
   1  -1  12 7518.32 117.995 102
  -1  -1 -12 8547.45 153.673  81
   1  -1  12 8005.89 128.012  22
  -1  -1 -12 8429.30 131.235  21
   1  -1  12 7968.70 138.725  57
  -1  -1 -12 8246.79 160.051  59
   1  -1  12 8191.80 149.979  60
  -1  -1 -12 8085.62 136.006  41
   1  -1  12 8084.72 134.244  43
   1  -1  12 7562.91 218.740  15
   1  -1  13 3871.88 86.6090  57
  -1  -1 -13 4132.54 103.700  59
   1  -1  13 4154.81 97.8596  60
   1  -1  13 3763.47 79.1076  22
  -1  -1 -13 3934.53 84.3248  21
   1  -1  13 4016.31 82.8566  43
  -1  -1 -13 3857.49 85.8630  41
  -1  -1 -13 4155.21 98.1197  81
  -1  -1 -14 1349.48 52.6764  40
  -1  -1 -14 1256.84 49.3047  81
  -1  -1 -14 1404.90 54.0221  59
   1  -1  14 1321.34 49.6216  60
  -1  -1 -15 1495.40 41.0406  40
   1  -1  15 1601.40 41.4834  84
  -1   0  16 53.4880 15.6146  60
  -1   0  16 54.9479 15.9120  57
  -1   0  16 63.6547 16.0949  63
   1   0 -16 50.7519 19.0065  91
  -1   0  15 94.6784 22.9094  63
   1   0 -15 102.566 27.2552  40
   1   0 -15 86.2509 25.1833  92
  -1   0  15 70.5331 20.0938  22
  -1   0  14 5779.13 103.856  89
   1   0 -14 5834.91 120.650  92
  -1   0  14 5695.10 104.473  35
  -1   0  14 5351.10 93.5823  24
  -1   0  14 6044.25 110.623  37
  -1   0  14 5314.85 93.0881  34
  -1   0  14 5938.31 108.298  22
  -1   0  13 12266.6 177.105  17
   1   0 -13 11971.4 191.849  92
  -1   0  13 11777.6 166.796  89
   1   0 -13 11072.5 147.866  93
  -1   0  13 12251.8 170.408  22
  -1   0  13 11269.4 164.488  18
  -1   0  13 11038.5 144.420  44
  -1   0  13 11846.0 168.856  37
  -1   0  13 11311.2 152.316  24
  -1   0  12 1445.87 90.1113  15
  -1   0  12 1571.02 98.3103  14
  -1   0  12 1772.32 71.8242  17
   1   0 -12 1506.57 116.085   7
  -1   0  12 1457.33 96.3136   8
  -1   0  12 1621.37 65.9050  89
   1   0 -12 1646.79 62.9806  93
  -1   0  12 1769.62 69.5601  22
   1   0 -12 1732.32 77.1782  59
   1   0 -12 1529.42 59.3478  55
  -1   0  12 1622.91 58.0279  44
   1   0 -12 1825.18 79.1239  40
  -1   0  12 1694.94 61.9117  24
  -1   0  12 1816.68 69.4350  37
  -1   0  11 2563.47 114.411  15
  -1   0  11 2727.52 125.554  14
   1   0 -11 2594.83 142.456   7
  -1   0  11 2622.95 120.957   8
   1   0 -11 2784.74 82.8974  93
   1   0 -11 2924.30 94.2363  94
   1   0 -11 2824.86 84.1605  81
  -1   0  11 3100.37 93.0053  17
  -1   0  11 3069.53 87.4868  22
   1   0 -11 2654.70 78.8070  55
   1   0 -11 2888.89 95.6657  59
  -1   0  11 2792.63 73.2274  44
   1   0 -11 2982.89 98.0643  47
   1   0 -11 3127.71 98.9071  40
  -1   0  11 2950.38 79.8882  24
  -1   0  11 3004.42 85.4487  37
  -1   0  10 1143.51 75.8220  15
  -1   0  10 1268.29 82.7092  14
  -1   0  10 1180.71 85.7078   3
   1   0 -10 1153.51 96.0364   7
  -1   0  10 1151.87 80.5101   8
   1   0 -10 1269.78 63.7645  94
   1   0 -10 1258.66 57.8520  93
   1   0 -10 1332.48 57.9338  81
   1   0 -10 1184.34 52.3013  82
  -1   0  10 1326.38 59.4160  17
  -1   0  10 1338.71 57.8278  22
   1   0 -10 1124.97 52.4873  55
   1   0 -10 1222.99 63.2674  59
   1   0 -10 1251.12 65.7483  47
   1   0 -10 1416.19 65.8879  40
  -1   0  10 1341.20 53.6546  24
  -1   0   9 79.0954 33.1853   8
   1   0  -9 58.9040 40.5383   7
  -1   0   9 73.5212 35.8081   3
   1   0  -9 66.6825 36.4606   2
   1   0  -9 59.5058 24.8495  93
   1   0  -9 53.3899 26.9967  94
   1   0  -9 88.1961 22.7854  82
   1   0  -9 59.7732 21.6775  81
  -1   0   9 54.8466 20.1332  24
   1   0  -9 50.7746 23.0576  55
   1   0  -9 53.8807 27.6139  59
   1   0  -9 54.7206 26.8436  47
  -1   0   9 61.9332 28.0038  15
  -1   0   9 50.7620 22.4827  17
  -1   0   9 73.8021 36.1767  14
  -1   0   8 3233.14 104.962  15
   1   0  -8 3270.50 119.203   2
   1   0  -8 3000.39 125.837   7
  -1   0   8 3083.24 114.607   3
  -1   0   8 3002.97 102.646   8
   1   0  -8 3056.61 82.5856  94
   1   0  -8 3238.88 81.5231  93
   1   0  -8 3239.32 74.8473  82
  -1   0   8 3122.96 75.6993  17
   1   0  -8 3031.03 80.2852  59
   1   0  -8 3350.32 86.7116  47
  -1   0   8 3111.42 66.8936  24
  -1   0   7 5620.75 124.587  15
  -1   0   7 5684.29 125.678   8
   1   0  -7 5361.31 138.233   2
   1   0  -7 5491.98 148.636   7
  -1   0   6 365.568 34.4549  15
  -1   0   6 338.011 34.0872   8
   1   0  -6 275.374 40.4556   7
   1   0  -6 292.201 38.1662   1
  -1   0   6 316.269 32.9264   1
   1   0  -6 363.124 42.6173   2
  -1   0   5 1108.22 46.7011  15
  -1   0   5 939.161 24.0017  10
   1   0  -5 1189.58 54.7859   1
  -1   0   5 1152.05 51.0559   8
   1   0  -5 1235.66 60.2342   2
   1   0  -5 1167.08 59.1343   7
  -1   0   5 1027.33 45.0824   1
   1   0  -4 64577.3 430.152   2
  -1   0   4 63754.5 387.653   1
   1   0  -4 64757.4 438.245   7
   1   0  -4 64376.3 408.457   1
   1   0  -3 45.3201 23.6736   7
  -1   0   3 130.825 20.7582   1
   1   0  -2 48309.0 290.474  11
   1   0  -2 47573.7 264.143   4
  -1   0   2 47579.2 310.880   2
   1   0  -1 443567. 1858.09  11
   1   0  -1 438506. 1861.31   7
  -1   0   1 435081. 1853.96   2
   1   0  -1 429382. 1818.77   4
   1   0   0 7444.57 94.2905   4
  -1   0   0 7856.22 98.6893   2
  -1   0  -1 164222. 728.193  13
  -1   0  -1 167317. 792.520  12
  -1   0  -1 168258. 772.928   9
  -1   0  -1 163608. 717.668   5
  -1   0  -1 165306. 738.049   3
   1   0   2 8697.18 135.763  11
   1   0   2 8219.93 70.5446  17
   1   0   2 8813.75 125.507  15
   1   0   2 8631.52 105.170  14
  -1   0  -2 8739.64 117.997  12
  -1   0  -2 8013.74 82.3355  13
  -1   0  -2 8025.48 105.407   9
  -1   0  -2 7736.96 72.6072   3
   1   0   3 41805.3 346.753  11
   1   0   3 41392.8 285.064  14
  -1   0  -3 41508.9 308.579  12
  -1   0  -3 38025.2 251.405  13
   1   0   3 40119.7 221.273  17
   1   0   3 39637.7 322.470   4
   1   0   3 43653.7 334.419   8
  -1   0  -3 38134.9 289.935   9
   1   0   4 38085.5 236.051  22
  -1   0  -4 40588.7 230.401  21
  -1   0  -4 37283.1 219.725  26
   1   0   4 39005.3 241.884  24
   1   0   4 39283.4 245.045  25
  -1   0  -4 38255.2 223.918  29
  -1   0  -4 37934.5 225.192  27
   1   0   4 39947.0 357.419  11
  -1   0  -4 41982.4 327.967  12
   1   0   4 41960.2 306.369  14
   1   0   4 39663.3 230.818  17
   1   0   4 41818.2 352.244   4
  -1   0  -4 39198.5 321.392   9
   1   0   4 42682.9 353.034   8
   1   0   5 38790.7 249.718  22
  -1   0  -5 39427.0 237.353  31
  -1   0  -5 37067.5 230.561  26
   1   0   5 38891.9 254.534  25
  -1   0  -5 39468.5 237.924  29
  -1   0  -5 39211.1 240.225  27
   1   0   5 40592.8 381.312  11
  -1   0  -5 39775.5 348.277  12
   1   0   5 41244.9 331.679  14
   1   0   5 39564.4 247.549  17
   1   0   5 41711.1 375.290   4
   1   0   5 37937.6 255.021   3
  -1   0  -5 38266.6 297.090   2
  -1   0  -5 40941.6 355.822   9
   1   0   5 42075.4 380.051   8
   1   0   6 129.058 20.7460  22
   1   0   6 106.629 37.2653   8
   1   0   6 162.159 37.1243   4
  -1   0  -6 85.4673 24.2499   2
  -1   0  -6 126.802 26.0458   6
   1   0   6 118.626 16.4682   3
  -1   0  -6 105.230 33.3841   9
  -1   0  -6 130.637 19.7509  29
  -1   0  -6 115.019 17.2687  26
  -1   0  -6 133.640 21.7433  31
   1   0   6 148.846 35.7895  15
   1   0   6 133.786 28.3817  14
   1   0   6 151.181 34.6549  11
  -1   0  -6 123.391 32.7327  12
   1   0   6 151.760 19.7905  17
   1   0   7 37799.1 405.865  11
  -1   0  -7 36511.3 392.249  12
   1   0   7 39194.3 424.771  15
   1   0   7 37528.8 365.880  14
   1   0   7 38484.7 272.865  17
   1   0   7 38552.1 417.198   4
   1   0   7 38218.3 424.527   8
  -1   0  -7 36355.8 311.077   6
  -1   0  -7 35684.2 337.569   2
  -1   0  -7 38238.1 421.825   9
   1   0   7 37982.7 308.897  90
   1   0   7 37878.6 276.004  22
  -1   0  -7 36930.9 288.570  56
   1   0   7 36997.7 297.282  63
  -1   0  -7 36708.9 280.379  42
  -1   0  -7 38159.2 257.458  26
  -1   0  -7 38925.1 255.056  28
   1   0   8 11269.8 224.018  11
   1   0   8 11271.5 238.863  15
   1   0   8 10120.1 188.624  14
   1   0   8 10762.5 138.448  17
  -1   0  -8 10666.9 235.750   9
   1   0   8 10872.4 226.068   4
  -1   0  -8 10859.8 191.214   2
   1   0   8 10636.7 233.127   8
   1   0   8 10614.6 160.733  90
  -1   0  -8 10906.0 156.727  81
   1   0   8 10974.6 142.943  22
  -1   0  -8 11225.3 130.035  21
   1   0   8 11204.7 161.906  63
  -1   0  -8 10182.3 151.310  56
  -1   0  -8 10427.1 145.592  42
   1   0   8 10984.5 146.948  24
  -1   0  -8 11246.1 122.014  32
  -1   0  -8 11358.7 129.833  28
   1   0   9 257.386 51.4987  15
   1   0   9 178.586 33.6220  14
   1   0   9 216.496 27.7926  17
   1   0   9 160.676 40.7514  11
   1   0   9 185.614 51.2372   8
   1   0   9 173.452 44.7661   4
   1   0   9 202.202 34.2752  89
   1   0   9 185.630 24.0879 102
   1   0   9 190.488 33.1410  90
  -1   0  -9 186.316 32.2729  81
   1   0   9 192.421 29.4266  22
  -1   0  -9 241.582 29.7786  21
  -1   0  -9 192.677 35.1554  58
   1   0   9 217.131 34.5549  63
  -1   0  -9 192.206 30.1461  42
   1   0   9 221.290 30.6147  24
  -1   0  -9 238.987 25.8223  32
  -1   0  -9 339.376 31.5962  28
  -1   0 -10 592.939 68.5230  12
   1   0  10 729.941 77.5254  15
   1   0  10 664.414 42.4978  17
   1   0  10 653.672 68.3121   4
   1   0  10 590.132 73.1200   8
   1   0  10 675.407 51.2646  89
   1   0  10 698.219 52.1366  90
  -1   0 -10 649.116 50.6777  81
  -1   0 -10 699.549 42.0772  21
   1   0  10 723.258 46.3183  22
   1   0  10 679.709 45.1487  57
   1   0  10 731.696 50.8502  63
  -1   0 -10 714.404 53.8468  58
  -1   0 -10 648.269 50.3371  59
  -1   0 -10 748.419 48.0503  41
  -1   0 -10 593.488 34.6177  52
  -1   0 -10 655.384 34.5137  32
   1   0  10 673.765 47.6031  24
  -1   0 -10 694.517 42.0740  28
  -1   0 -11 406.312 61.2005  12
   1   0  11 466.747 67.8152  15
   1   0  11 427.537 37.0185  17
   1   0  11 484.853 47.4041  89
  -1   0 -11 453.965 37.4153  95
   1   0  11 493.151 46.4256  90
   1   0  11 471.732 40.1422  22
  -1   0 -11 468.605 38.0947  21
   1   0  11 375.485 55.8446   4
   1   0  11 417.302 64.5729   8
  -1   0 -11 492.118 49.0362  59
   1   0  11 488.285 44.7222  63
  -1   0 -11 467.637 46.4396  58
   1   0  11 453.341 38.8206  57
  -1   0 -11 440.716 40.7925  41
   1   0  11 507.460 43.3357  24
   1   0  12 1344.38 54.4159  17
   1   0  12 1513.32 71.8041  89
  -1   0 -12 1339.02 52.2430  95
   1   0  12 1467.56 66.5969  90
   1   0  12 1527.47 60.1693  22
  -1   0 -12 1450.70 56.1915  21
  -1   0 -12 1441.86 69.9724  58
   1   0  12 1428.87 65.0802  60
   1   0  12 1465.05 58.0248  57
   1   0  12 1516.43 67.0326  63
  -1   0 -12 1451.61 70.0217  59
   1   0  12 1437.36 63.6183  43
  -1   0 -12 1477.49 63.6967  41
   1   0  12 1551.94 64.1338  24
   1   0  13 14780.0 182.206  90
  -1   0 -13 13772.3 167.922  75
   1   0  13 14369.5 169.243  22
  -1   0 -13 13786.3 155.433  21
  -1   0 -13 14537.8 193.534  59
  -1   0 -13 14829.5 197.845  58
   1   0  13 14342.8 180.633  60
   1   0  13 14497.8 178.253  43
   1   0  13 14686.2 180.507  24
   1   0  14 2066.79 55.0828  90
   1   0  14 2162.54 59.2176  60
  -1   0 -14 2220.59 66.3065  81
   1   0  14 2434.95 69.2581  84
  -1   0 -14 2346.24 65.2994  40
   1   0  14 2329.60 59.0655  43
   1   0  14 2202.98 61.5175  24
   1   0  15 13.6825 14.1184  61
  -1   0 -15 8.84299 17.0382  81
  -1   1  16 3057.26 53.2069  60
   1   1 -16 3011.44 56.3134  91
  -1   1  15 602.112 32.0792  89
   1   1 -15 587.384 34.4469  87
   1   1 -15 691.331 41.7465  91
  -1   1  14 8599.83 126.203  22
   1   1 -14 8647.26 141.901  92
  -1   1  14 8396.74 130.970  89
  -1   1  14 8524.60 121.124  44
   1   1 -14 8478.33 146.298  40
  -1   1  14 8451.23 127.331  35
  -1   1  14 8794.09 132.883  37
  -1   1  13 577.072 43.5668  17
   1   1 -13 521.881 47.8923  92
  -1   1  13 527.815 40.4623  22
  -1   1  13 507.379 39.8246  18
   1   1 -13 479.022 39.4370  55
  -1   1  13 512.951 37.6990  44
   1   1 -13 528.469 49.8841  40
  -1   1  13 580.908 43.0713  37
  -1   1  13 581.322 43.7539  35
  -1   1  13 534.716 39.7484  34
  -1   1  12 3443.15 96.7086  17
  -1   1  12 2988.06 124.173  14
   1   1 -12 3329.18 103.977  92
   1   1 -12 3282.83 87.7586  93
  -1   1  12 3429.63 91.1745  22
  -1   1  12 3302.83 93.7077  18
   1   1 -12 3045.92 157.018   7
   1   1 -12 3286.14 92.9341  55
  -1   1  12 3275.82 84.9645  44
   1   1 -12 3384.55 105.792  40
  -1   1  12 3530.23 93.3648  37
  -1   1  12 3106.62 77.2678  24
  -1   1  11 25104.0 366.058  14
  -1   1  11 28734.9 286.993  17
   1   1 -11 27502.4 308.601  92
   1   1 -11 26208.7 266.217  93
  -1   1  11 28082.5 271.976  22
   1   1 -11 27862.3 286.401  55
   1   1 -11 28475.5 308.105  40
  -1   1  11 28203.5 271.203  37
  -1   1  11 27138.9 244.824  24
  -1   1  10 4797.94 151.511  14
  -1   1  10 5227.22 111.844  17
  -1   1  10 4603.04 156.399   3
  -1   1  10 4887.88 153.952   8
   1   1 -10 5180.80 127.105  92
   1   1 -10 4925.09 108.453  93
   1   1 -10 5140.43 114.045  81
  -1   1  10 5352.15 108.364  22
   1   1 -10 5162.68 123.207  59
   1   1 -10 5117.75 115.071  55
   1   1 -10 5218.26 122.880  40
  -1   1  10 5173.26 95.8332  24
  -1   1   9 19587.9 267.446  15
   1   1  -9 19944.0 321.939   2
  -1   1   9 18681.3 295.624   3
  -1   1   9 21574.2 305.205   8
   1   1  -9 20705.1 223.311  93
   1   1  -9 21512.0 240.017  94
   1   1  -9 20992.2 225.416  81
   1   1  -9 22144.7 220.491  82
  -1   1   9 22139.5 226.876  17
  -1   1   9 21859.8 212.552  22
   1   1  -9 21003.6 241.717  59
   1   1  -9 21172.9 228.060  55
   1   1  -9 21505.2 240.454  40
  -1   1   9 21030.7 192.451  24
  -1   1   8 23140.6 292.115   8
   1   1  -8 21254.6 306.296   2
   1   1  -8 22574.7 233.058  94
   1   1  -8 22688.5 223.481  93
   1   1  -8 21809.3 216.599  81
   1   1  -8 23332.3 215.018  82
   1   1  -8 22680.5 234.299  59
   1   1  -8 22827.7 221.063  55
  -1   1   8 22240.7 186.988  24
  -1   1   8 21640.7 258.556  15
  -1   1   8 23856.6 221.497  17
  -1   1   8 23215.3 206.116  22
  -1   1   7 46803.0 288.640  24
  -1   1   7 52148.2 422.294   8
   1   1  -7 47445.9 405.061   1
  -1   1   7 50317.4 384.131  15
  -1   1   7 50639.8 325.870  17
  -1   1   7 49237.5 312.670  22
  -1   1   6 34510.3 212.119  24
   1   1  -6 36183.1 304.361   1
  -1   1   6 34148.8 316.671   1
  -1   1   6 36019.8 281.592  15
  -1   1   6 36652.4 241.994  17
  -1   1   5 31860.6 285.616   1
  -1   1   5 31992.7 207.205  17
   1   1  -4 22564.2 183.398   1
  -1   1   4 22380.5 216.449   1
  -1   1   4 19653.5 133.858   6
   1   1  -4 23659.5 228.533   2
  -1   1   4 20482.6 162.209  15
  -1   1   4 20880.3 175.391  10
  -1   1   4 21367.5 146.767  17
  -1   1   3 22042.2 205.139   1
  -1   1   3 22038.9 156.523   6
   1   1  -3 23365.4 207.174   2
  -1   1   3 20060.8 139.920  15
  -1   1   3 22702.7 183.049  10
  -1   1   3 20978.0 133.378  17
  -1   1   2 87603.7 497.674   1
  -1   1   2 88631.2 456.066   6
   1   1  -2 87625.5 480.437   4
  -1   1   2 88081.0 474.627  10
   1   1  -1 8516.65 94.3062   2
   1   1  -1 8528.26 111.703   4
  -1   1   1 8324.23 118.294   1
  -1   1   1 8858.91 108.990   6
  -1   1   1 8618.16 120.924   5
   1   1  -1 8618.53 106.980  11
  -1   1   0 290756. 1212.50   6
  -1   1   0 290152. 1213.44   5
   1   1   0 293270. 1232.05  11
  -1   1  -1 979846. 3807.74   6
  -1   1  -1 970878. 3770.84   5
   1   1   2 99135.9 571.594   4
  -1   1  -2 95309.3 486.059   9
  -1   1  -2 95446.9 500.359   5
  -1   1  -2 98355.3 523.710  12
   1   1   2 98966.3 594.565  11
   1   1   2 97074.7 465.580  17
   1   1   3 27517.0 188.870  24
  -1   1  -3 26553.3 178.616  26
  -1   1  -3 27175.7 204.362   5
   1   1   3 28188.7 270.497   4
  -1   1  -3 27192.6 223.521   9
   1   1   3 29201.0 249.992   8
   1   1   3 28258.5 186.701  17
  -1   1  -3 27230.8 243.261  12
   1   1   3 28915.2 286.570  11
   1   1   3 26979.9 187.275  22
  -1   1  -4 31845.1 207.192  26
   1   1   4 31551.4 216.602  24
  -1   1  -4 31322.7 206.635  27
   1   1   4 32379.8 310.260   4
  -1   1  -4 34063.8 286.336   6
  -1   1  -4 32045.7 274.296   9
   1   1   4 33467.5 295.274   8
  -1   1  -4 34012.1 292.629  12
   1   1   4 32671.6 320.499  15
   1   1   4 28483.2 189.299  14
   1   1   4 31417.0 328.223  11
   1   1   4 32818.0 216.039  17
   1   1   4 31722.2 216.067  22
   1   1   4 29462.1 172.409  18
  -1   1  -5 11171.9 114.642  26
   1   1   5 10734.7 121.090  24
  -1   1  -5 11038.3 111.627  29
  -1   1  -5 10977.7 115.465  27
  -1   1  -5 11122.3 173.385   9
  -1   1  -5 11567.3 161.532   6
   1   1   5 11373.7 181.898   8
   1   1   5 10990.5 183.462   4
  -1   1  -5 11039.7 175.865  12
   1   1   5 11529.2 196.016  15
   1   1   5 11685.9 206.480  11
   1   1   5 9844.29 111.918  14
   1   1   5 11296.1 120.964  17
   1   1   5 10932.2 121.787  22
  -1   1  -5 10868.3 106.885  21
   1   1   5 10081.0 88.1765  18
  -1   1  -6 10767.3 119.774  26
  -1   1  -6 10498.3 111.669  31
   1   1   6 10176.9 126.546  24
  -1   1  -6 10555.6 116.760  29
   1   1   6 10062.7 127.522  37
  -1   1  -6 10691.9 121.479  27
   1   1   6 9613.67 103.252  35
   1   1   6 9936.77 124.038  22
  -1   1  -6 10484.1 110.111  21
  -1   1  -6 10712.7 193.750  12
   1   1   6 11041.9 205.236  15
   1   1   6 10625.0 209.374  11
   1   1   6 8957.92 120.240  14
   1   1   6 10076.2 123.460  17
   1   1   6 10662.7 193.048   4
  -1   1  -6 9756.64 165.910   2
  -1   1  -6 10054.3 150.955   6
   1   1   6 11250.0 202.137   8
  -1   1  -7 15152.4 250.176  12
   1   1   7 16314.2 276.891  11
   1   1   7 16490.8 270.298  15
   1   1   7 15387.3 166.357  17
   1   1   7 15600.3 252.479   4
  -1   1  -7 14997.0 226.114   2
  -1   1  -7 14611.3 189.908   6
   1   1   7 15935.1 258.236   8
   1   1   7 15386.4 185.584  90
  -1   1  -7 16064.9 180.895  81
   1   1   7 15025.5 168.031  22
  -1   1  -7 16342.7 148.753  21
  -1   1  -7 15063.0 178.796  59
   1   1   7 15803.9 177.418  63
  -1   1  -7 15478.2 183.361  58
   1   1   7 16083.6 186.163  44
  -1   1  -7 15397.1 166.828  41
   1   1   7 15313.6 185.790  48
  -1   1  -7 14667.5 159.850  42
  -1   1  -7 16230.5 153.731  31
  -1   1  -7 16308.0 160.242  26
   1   1   7 15199.9 171.628  24
  -1   1  -7 16295.4 158.528  29
   1   1   7 14196.0 137.400  35
  -1   1  -8 8940.94 207.771  12
   1   1   8 9403.75 218.594  11
   1   1   8 10016.1 225.811  15
   1   1   8 9318.12 134.568  17
   1   1   8 9110.99 203.969   4
  -1   1  -8 8235.46 141.893   6
  -1   1  -8 8843.58 186.129   2
   1   1   8 9594.64 212.354   8
   1   1   8 8694.65 135.587  97
   1   1   8 9338.96 152.756  90
   1   1   8 9486.04 152.018  89
  -1   1  -8 9454.14 147.661  81
   1   1   8 9065.68 136.556  22
  -1   1  -8 9643.80 116.760  21
  -1   1  -8 9367.96 150.966  59
   1   1   8 9794.88 145.066  63
  -1   1  -8 9577.85 153.620  58
   1   1   8 9842.88 153.404  44
  -1   1  -8 9572.73 138.991  41
   1   1   8 9054.86 146.883  48
  -1   1  -8 9605.39 103.456  32
  -1   1  -8 9741.58 123.221  31
  -1   1  -8 9547.91 128.284  26
   1   1   8 9539.37 139.877  24
  -1   1  -8 9514.52 114.728  28
   1   1   9 30296.6 410.862  11
  -1   1  -9 29464.0 410.254  12
   1   1   9 31345.1 436.730  15
   1   1   9 30717.7 277.135  17
   1   1   9 29421.4 394.268   4
   1   1   9 28471.3 397.228   8
   1   1   9 30946.1 309.602  90
   1   1   9 29728.8 277.064  97
   1   1   9 31163.7 308.382  89
  -1   1  -9 31884.2 302.539  81
   1   1   9 31265.4 282.398  22
  -1   1  -9 31688.8 243.419  21
  -1   1  -9 30789.6 303.321  59
   1   1   9 32234.9 292.061  63
  -1   1  -9 30309.0 305.404  58
  -1   1  -9 31537.8 287.537  41
  -1   1  -9 31037.5 256.274  52
  -1   1  -9 31333.3 240.565  28
   1   1   9 31072.7 286.435  24
  -1   1 -10 770.801 77.0891  12
   1   1  10 875.166 49.5926  17
   1   1  10 803.908 71.8474   4
  -1   1 -10 787.202 82.5721   7
   1   1  10 905.457 80.2411   8
   1   1  10 844.803 47.4598  97
   1   1  10 882.144 57.9009  90
  -1   1 -10 927.234 50.3704  95
  -1   1 -10 907.716 56.4027  81
   1   1  10 869.142 50.7683  22
  -1   1 -10 895.511 43.3595  21
  -1   1 -10 818.289 54.9619  59
   1   1  10 1010.18 54.4286  63
  -1   1 -10 914.161 59.2447  58
  -1   1 -10 895.502 52.4835  41
  -1   1 -10 883.038 44.1178  52
  -1   1 -10 923.242 42.4279  28
   1   1  10 898.295 53.4102  24
   1   1  11 14583.5 188.852  17
  -1   1 -11 12828.2 290.273   7
   1   1  11 13095.2 278.173   8
  -1   1 -11 14497.7 184.742  95
   1   1  11 15287.1 215.690  90
  -1   1 -11 14698.1 211.965  81
   1   1  11 15266.0 196.845  22
  -1   1 -11 15031.6 163.779  21
  -1   1 -11 14830.4 212.559  59
   1   1  11 13782.1 165.483  57
   1   1  11 15307.2 199.728  63
  -1   1 -11 15044.7 217.195  58
  -1   1 -11 13534.7 160.820  52
  -1   1 -11 15155.6 201.576  41
   1   1  11 15392.5 202.961  24
   1   1  12 7544.83 128.503  17
   1   1  12 8125.17 150.994  90
  -1   1 -12 7762.68 126.436  95
  -1   1 -12 7983.43 149.399  81
  -1   1 -12 7959.00 140.172  75
   1   1  12 8288.28 138.426  22
  -1   1 -12 7915.15 113.676  21
   1   1  12 8369.13 140.049  63
  -1   1 -12 8026.54 140.087  40
   1   1  12 8404.96 142.459  24
  -1   1 -13 4085.10 99.9183  81
  -1   1 -13 3822.62 89.0433  75
   1   1  13 4116.56 90.7565  22
   1   1  13 4296.45 94.2768  24
   1   1  13 3929.15 86.8603  60
   1   1  13 4303.98 98.6646  43
  -1   1 -13 4006.63 91.0818  40
   1   1  13 4138.68 97.9400  90
  -1   1 -14 1340.98 53.1251  81
  -1   1 -14 1176.28 43.0563  75
   1   1  14 1245.07 44.8187  22
   1   1  14 1340.16 47.6817  24
   1   1  14 1366.51 49.2441  43
  -1   1 -14 1226.99 43.8387  40
   1   1  14 1357.71 48.4587  90
  -1   1 -14 1303.78 49.1069  55
  -1   1 -15 1323.09 36.1779  55
   1   1  15 1397.36 36.5757  84
  -1   2  15 2480.74 53.4486  63
  -1   2  15 2610.33 58.2130  89
   1   2 -15 2578.64 64.2615  91
  -1   2  14 2416.42 61.3249  22
  -1   2  14 2701.88 72.9303  89
   1   2 -14 2621.51 79.0876  91
   1   2 -14 2631.41 69.9985  87
   1   2 -14 2502.28 67.1322  55
  -1   2  14 2696.58 67.8610  44
  -1   2  14 2406.19 61.1241  34
  -1   2  14 2725.92 69.1950  37
  -1   2  14 2700.85 69.9607  35
  -1   2  13 1933.48 62.5962  22
  -1   2  13 1891.62 66.2870  18
  -1   2  13 2098.68 67.1956  34
  -1   2  13 2035.64 70.2623  35
   1   2 -13 2007.29 71.5655  55
  -1   2  13 1979.16 65.2197  44
  -1   2  13 1952.88 67.2447  17
  -1   2  12 3054.67 88.0722  17
   1   2 -12 3114.79 99.1303  92
  -1   2  12 3053.76 82.2401  22
  -1   2  12 3103.94 89.7516  18
   1   2 -12 3101.53 94.2310  55
  -1   2  12 3113.26 84.0906  44
   1   2 -12 3122.71 100.285  40
  -1   2  12 3236.24 89.8005  34
   1   2 -11 35364.9 533.990   7
  -1   2  11 34469.9 439.524   5
  -1   2  11 35335.7 433.833   8
   1   2 -11 37137.0 363.843  92
   1   2 -11 34575.5 303.672  71
  -1   2  11 36232.7 308.703  22
  -1   2  11 36597.8 332.827  18
   1   2 -11 38019.3 347.476  55
   1   2 -11 37747.5 367.228  40
  -1   2  11 33622.4 408.170  14
  -1   2  11 38002.1 333.442  17
   1   2 -10 24446.5 428.926   7
  -1   2  10 24467.1 369.031   5
  -1   2  10 24892.0 350.316   8
  -1   2  10 23770.6 220.793  98
   1   2 -10 26012.2 266.396  93
   1   2 -10 25609.9 290.875  92
   1   2 -10 24617.9 250.823  71
  -1   2  10 25146.8 243.583  22
  -1   2  10 25081.6 266.637  18
   1   2 -10 25592.1 273.767  55
   1   2 -10 25663.1 289.426  40
  -1   2  10 25693.8 260.430  17
   1   2  -9 15366.3 325.919   7
  -1   2   9 16341.6 264.801   8
  -1   2   9 16031.0 290.254   5
   1   2  -9 16171.1 218.628  92
   1   2  -9 16742.0 204.015  93
   1   2  -9 16130.0 191.859  71
  -1   2   9 15913.3 177.739  22
   1   2  -9 16251.0 205.590  55
   1   2  -9 15276.4 172.790  50
   1   2  -9 16474.1 217.168  40
  -1   2   9 16132.8 193.058  17
   1   2  -8 38960.6 343.936  92
   1   2  -8 39512.7 322.755  93
  -1   2   8 38559.4 285.247  22
  -1   2   8 38115.5 319.612  18
  -1   2   8 36254.6 384.851   8
   1   2  -8 38777.9 492.489   7
  -1   2   8 38777.2 452.256   5
   1   2  -8 37835.0 439.683   2
   1   2  -8 39260.0 321.848  55
   1   2  -8 37939.6 292.886  50
   1   2  -8 39705.0 339.165  40
  -1   2   8 40986.3 307.431  17
   1   2  -7 7979.69 135.305  92
   1   2  -7 8128.27 125.374  93
  -1   2   7 7668.54 103.673  22
  -1   2   7 7894.97 124.398  18
  -1   2   7 8118.01 115.221  17
   1   2  -7 7851.19 124.502  55
   1   2  -7 7887.93 131.699  40
   1   2  -7 8294.74 208.020   7
  -1   2   7 7943.11 188.809   5
  -1   2   7 8004.96 157.847   8
   1   2  -7 7994.11 178.989   2
   1   2  -6 4819.50 84.4853   1
  -1   2   6 5335.35 120.800   8
   1   2  -6 5593.58 160.680   7
  -1   2   6 5505.13 148.656   5
   1   2  -6 5616.10 138.449   2
  -1   2   6 4524.59 89.9732  10
  -1   2   6 5318.85 83.6919  17
  -1   2   6 4866.38 74.4872  22
  -1   2   6 5207.41 93.3128  18
  -1   2   5 4738.86 114.392   1
   1   2  -5 5591.74 152.366   7
   1   2  -5 4430.17 68.4294   1
   1   2  -5 5313.22 124.819   2
  -1   2   5 4741.61 94.2614  10
  -1   2   5 5028.51 74.3002  17
  -1   2   5 4514.37 63.9852  22
  -1   2   5 4877.72 84.5598  18
   1   2  -4 53124.3 465.782   7
  -1   2   4 46062.8 364.721   1
  -1   2   4 49643.2 422.367   5
   1   2  -4 51907.6 388.025   2
  -1   2   4 46954.2 262.259  17
  -1   2   4 44352.7 332.662  10
  -1   2   4 47413.2 293.182  18
   1   2  -3 14922.9 222.866   7
  -1   2   3 12023.7 131.042   6
  -1   2   3 14718.2 201.553   5
  -1   2   3 13764.8 176.273   1
   1   2  -3 14440.4 164.996   2
   1   2  -3 13159.6 108.610  11
  -1   2   3 13378.0 157.774  10
  -1   2   3 13319.4 102.151  17
  -1   2   3 13750.3 127.490  18
   1   2  -3 13096.5 124.095  23
   1   2  -2 93069.0 611.070   7
  -1   2   2 86960.1 486.287   6
  -1   2   2 90376.3 567.667   5
   1   2  -2 90083.6 478.600   2
   1   2  -2 86725.5 469.485  11
  -1   2   2 86351.6 507.004  10
  -1   2   2 85513.8 434.435  18
   1   2  -1 7956.63 86.9231   2
   1   2  -1 8176.92 149.040   7
  -1   2   1 7696.74 111.454   6
  -1   2   1 7810.80 131.438   5
  -1   2   1 7749.32 116.890  10
   1   2  -1 8098.70 116.078  11
  -1   2   1 7352.50 79.4749  18
   1   2   0 4174.29 104.638   7
   1   2   0 3923.01 94.5487   4
  -1   2   0 4155.53 83.9998   6
  -1   2   0 4252.64 94.2344   5
  -1   2   0 4165.64 85.0618  10
   1   2   0 4118.15 59.8474  18
  -1   2   0 3948.30 53.5784  18
   1   2   1 35506.5 308.608   4
  -1   2  -1 37366.5 285.825   6
  -1   2  -1 35854.5 290.575   5
  -1   2  -1 32747.3 234.362  12
  -1   2  -1 33027.6 192.986  18
   1   2   1 34571.4 224.056  22
   1   2   1 34436.8 208.367  18
  -1   2  -2 5393.86 75.1034   7
   1   2   2 6348.72 125.820   4
  -1   2  -2 6608.71 114.923   6
  -1   2  -2 6471.17 116.262   5
  -1   2  -2 5906.93 98.7134  12
  -1   2  -2 6543.84 109.709  10
   1   2   2 6237.46 83.3978  22
   1   2   2 6303.41 73.9644  18
   1   2   2 6258.33 82.6373  24
  -1   2  -2 5668.91 61.4611  18
  -1   2  -3 104348. 521.922  26
  -1   2  -3 105313. 615.240   5
  -1   2  -3 99364.5 569.926   7
   1   2   3 109132. 663.092   4
  -1   2  -3 106776. 609.057  12
  -1   2  -3 109112. 601.783  10
   1   2   3 109975. 705.231  11
   1   2   3 104237. 501.634  18
   1   2   3 104453. 534.646  22
   1   2   3 103280. 531.071  24
  -1   2  -4 53682.8 321.660  27
  -1   2  -4 54190.3 322.516  26
   1   2   4 56595.8 452.563   4
  -1   2  -4 56907.8 416.694   6
   1   2   4 54630.3 380.614   8
  -1   2  -4 52661.6 414.953  12
   1   2   4 56927.8 488.919  11
  -1   2  -4 55183.9 379.021  10
   1   2   4 54826.7 335.493  22
  -1   2  -4 51368.0 305.699  23
   1   2   4 54700.6 334.750  24
   1   2   4 53316.9 301.247  18
  -1   2  -5 22866.5 190.191  26
  -1   2  -5 22797.4 190.030  27
   1   2   5 23089.0 200.085  24
  -1   2  -5 22381.0 177.743  29
   1   2   5 22475.4 198.249  22
  -1   2  -5 21991.0 164.657  21
   1   2   5 21547.2 165.822  18
  -1   2  -5 21610.9 174.731  23
  -1   2  -5 22439.1 273.227  12
  -1   2  -5 21960.9 216.925  10
   1   2   5 22834.9 314.027  11
   1   2   5 23135.4 288.732   4
  -1   2  -5 23119.0 252.073   6
   1   2   5 22139.0 243.315   8
  -1   2  -6 5139.57 139.273  12
   1   2   6 5016.27 155.682  11
   1   2   6 4980.53 93.3190  17
  -1   2  -6 4425.67 89.9129  10
   1   2   6 5333.48 142.340   4
  -1   2  -6 4870.29 137.292   7
  -1   2  -6 4717.51 128.453   2
  -1   2  -6 5176.48 119.494   6
   1   2   6 4994.22 122.908   8
   1   2   6 4524.23 91.1013  96
   1   2   6 5148.35 101.715  98
  -1   2  -6 5239.40 96.9764  81
   1   2   6 4966.31 93.7915  22
  -1   2  -6 5104.72 74.0116  21
   1   2   6 4689.83 72.0304  18
  -1   2  -6 4845.44 95.8502  58
  -1   2  -6 5134.89 90.3624  41
   1   2   6 5008.98 102.250  48
   1   2   6 5266.05 100.243  44
  -1   2  -6 5100.52 88.5787  26
  -1   2  -6 5015.19 75.9108  31
   1   2   6 5102.53 95.6304  24
  -1   2  -6 5123.30 89.5016  27
   1   2   7 62.9138 38.8794  11
  -1   2  -7 99.4889 38.0429  12
   1   2   7 52.7064 22.5438  17
  -1   2  -7 72.4173 35.6700   7
  -1   2  -7 55.5436 31.6059   2
   1   2   7 58.8334 34.2030   4
  -1   2  -7 60.3500 24.9345   6
   1   2   7 186.078 37.4167   8
   1   2   7 58.2409 24.4221  98
  -1   2  -7 65.7997 24.3497  81
   1   2   7 43.9363 12.2942  18
   1   2   7 58.7367 22.6129  22
  -1   2  -7 72.0111 19.0733  21
   1   2   7 56.2850 23.6404  24
  -1   2  -7 77.1782 25.2651  59
  -1   2  -7 82.5707 27.2012  58
   1   2   7 153.665 21.9373  63
  -1   2  -7 131.310 24.3800  41
   1   2   7 81.8983 23.9931  44
   1   2   7 63.5800 26.2039  48
  -1   2  -7 67.5523 21.4424  52
  -1   2  -7 67.8576 21.0186  31
  -1   2  -7 46.2600 23.1772  26
  -1   2  -8 3440.58 131.286   7
   1   2   8 3248.34 122.078   4
  -1   2  -8 3070.86 94.9121   6
   1   2   8 3331.14 117.434   8
  -1   2  -8 3828.77 86.7854  26
  -1   2  -8 3799.46 74.6293  31
   1   2   8 3706.58 90.0617  24
  -1   2  -8 3714.83 66.4988  28
  -1   2  -8 3566.55 94.1612  81
   1   2   8 3597.97 89.9896  22
  -1   2  -8 3702.14 67.7751  21
  -1   2  -8 3410.54 91.9393  59
  -1   2  -8 3580.68 96.2881  58
   1   2   8 3403.47 79.0261  63
   1   2   8 3535.46 96.9571  48
  -1   2  -8 3676.54 89.5255  41
  -1   2  -8 3623.26 82.6857  52
  -1   2  -8 3375.09 132.679  12
   1   2   8 3604.44 147.041  11
   1   2   8 3656.36 89.2561  17
   1   2   9 25797.9 405.104  11
   1   2   9 26377.0 263.798  17
  -1   2  -9 23545.1 368.902   7
   1   2   9 24307.6 347.929   4
   1   2   9 23185.0 333.252   8
   1   2   9 27187.0 283.110  89
   1   2   9 27144.0 290.240  90
  -1   2  -9 27033.0 264.566  95
  -1   2  -9 25702.9 277.017  81
   1   2   9 26608.8 265.597  22
  -1   2  -9 26273.1 207.441  21
  -1   2  -9 26634.8 285.647  58
   1   2   9 25352.7 241.046  63
   1   2   9 26195.9 281.564  48
  -1   2  -9 26661.8 268.191  41
  -1   2  -9 27197.1 247.948  52
   1   2   9 27950.7 270.788  24
  -1   2  -9 26560.5 202.531  28
  -1   2  -9 27614.1 256.046  26
   1   2  10 9757.59 243.463  11
   1   2  10 10855.4 164.433  17
  -1   2 -10 9459.77 240.603   7
   1   2  10 9625.77 217.239   8
   1   2  10 10792.6 182.303  90
   1   2  10 10746.8 166.503  97
   1   2  10 11626.6 183.962  89
  -1   2 -10 11073.2 165.042  95
  -1   2 -10 10910.0 178.717  81
   1   2  10 11212.1 170.080  22
  -1   2 -10 10471.9 123.235  21
   1   2  10 10580.1 151.303  63
  -1   2 -10 11188.7 153.729  52
  -1   2 -10 10470.8 157.417  40
  -1   2 -10 11083.5 170.918  41
   1   2  10 11484.0 171.146  24
   1   2  11 17868.2 230.070  89
  -1   2 -11 16681.4 204.157  95
   1   2  11 17042.7 205.170  97
   1   2  11 17709.2 234.979  90
  -1   2 -11 17537.0 226.745  81
   1   2  11 17539.9 214.222  22
   1   2  11 17848.9 215.447  24
   1   2  11 16823.2 191.281  63
  -1   2 -11 16159.5 197.946  40
  -1   2 -11 16920.8 186.921  52
   1   2  11 16646.2 205.453  17
   1   2  12 1784.22 60.0912  97
   1   2  12 1868.88 73.0704  89
  -1   2 -12 1720.94 61.9397  95
   1   2  12 1882.77 74.9289  90
  -1   2 -12 1778.37 72.0340  81
  -1   2 -12 1725.18 68.4743  75
   1   2  12 1816.89 65.8048  24
   1   2  12 1693.95 55.9977  63
  -1   2 -12 1674.97 52.8501  52
  -1   2 -12 1662.47 60.1031  40
   1   2  12 1724.74 63.6044  17
  -1   2 -13 1777.50 65.8226  81
  -1   2 -13 1686.89 60.2141  75
  -1   2 -13 1749.44 62.2306  55
   1   2  13 1828.14 59.1818  24
   1   2  13 1879.78 65.1298  43
   1   2  13 1921.81 66.3727  89
   1   2  13 1922.23 67.3652  90
   1   2  14 2082.23 56.6679  43
   1   2  14 1915.28 54.8489  90
  -1   2 -14 1952.17 55.6148  55
  -1   3  15 1856.50 42.6097  89
   1   3 -15 1705.40 43.2486  66
  -1   3  14 4441.54 85.0271  89
   1   3 -14 4017.78 85.5322  91
  -1   3  14 4320.16 79.3205  44
  -1   3  14 3892.64 70.7950  37
   1   3 -13 1040.50 55.9187  91
   1   3 -13 1015.23 46.6426  87
  -1   3  13 1065.11 45.7992  90
   1   3 -13 1079.70 52.3644  55
  -1   3  13 1060.51 47.6689  44
  -1   3  13 1056.28 46.8642  34
  -1   3  13 1026.51 44.7359  37
  -1   3  13 1069.98 50.1801  35
  -1   3  12 420.430 36.4539  17
  -1   3  12 419.083 32.2203  98
   1   3 -12 445.591 45.1736  91
   1   3 -12 444.152 40.2228  87
   1   3 -12 394.542 34.0490  71
  -1   3  12 456.367 39.4773  18
   1   3 -12 445.886 43.0209  55
  -1   3  12 431.918 37.5866  44
  -1   3  12 450.818 39.0231  34
  -1   3  12 462.091 36.0270  37
  -1   3  11 16253.1 200.089  17
   1   3 -11 15787.1 347.980   7
  -1   3  11 16273.8 185.694  98
   1   3 -11 16840.7 238.062  91
   1   3 -11 16531.3 218.614  87
   1   3 -11 16599.0 204.204  71
  -1   3  11 15899.7 181.288  22
  -1   3  11 17094.9 215.775  18
   1   3 -11 17003.5 225.280  55
   1   3 -11 15950.8 180.618  50
  -1   3  11 17735.7 216.091  34
  -1   3  11 17359.7 218.498  35
  -1   3  10 30893.7 286.671  17
  -1   3  10 30657.5 272.514  98
   1   3 -10 33279.7 326.569  87
   1   3 -10 33705.7 350.019  91
  -1   3  10 31559.7 273.683  80
   1   3 -10 33279.2 308.912  71
   1   3 -10 31706.7 506.558   7
  -1   3  10 30088.6 401.299   5
  -1   3  10 30355.8 383.671   8
  -1   3  10 31039.7 266.919  22
   1   3 -10 32149.4 285.985  50
  -1   3  10 33598.2 316.738  35
  -1   3   9 7905.53 131.375  17
   1   3  -9 8181.31 163.146  91
   1   3  -9 7962.60 151.792  87
  -1   3   9 7650.63 123.511  80
   1   3  -9 8284.50 144.334  71
   1   3  -9 7974.84 244.992   7
  -1   3   9 7607.52 198.536   5
  -1   3   9 7679.20 180.916   8
  -1   3   9 7698.46 119.393  22
   1   3  -9 8307.57 138.322  50
  -1   3   9 8214.18 145.735  35
  -1   3   8 1322.95 52.8565  17
  -1   3   8 1372.68 76.0062   8
   1   3  -8 1397.65 105.731   7
  -1   3   8 1315.67 86.5019   5
   1   3  -8 1395.74 64.8512  87
   1   3  -8 1412.94 68.5044  92
   1   3  -8 1469.56 70.1045  91
  -1   3   8 1312.64 50.3839  80
   1   3  -8 1386.95 59.4404  71
  -1   3   8 1375.76 48.8154  22
  -1   3   8 1372.19 61.0372  18
   1   3  -8 1526.07 60.5563  50
  -1   3   8 1329.95 52.8056  48
  -1   3   8 1377.31 60.8424  35
  -1   3   8 1383.99 60.5319  34
  -1   3   7 7908.45 117.393  17
  -1   3   7 6949.03 141.360  10
  -1   3   7 7756.20 159.502   8
   1   3  -7 8456.41 231.066   7
  -1   3   7 7827.30 192.935   5
   1   3  -7 8065.57 190.458   2
   1   3  -7 7990.20 140.656  87
   1   3  -7 8087.60 144.452  92
   1   3  -7 8414.67 150.634  91
   1   3  -7 7946.05 131.507  71
  -1   3   7 8036.33 133.921  18
   1   3  -7 7838.79 134.904  55
   1   3  -7 8566.53 133.599  50
  -1   3   7 7278.65 115.577  48
  -1   3   7 8056.48 131.160  34
  -1   3   7 7914.57 130.245  35
  -1   3   6 17712.1 224.621  10
  -1   3   6 19270.3 177.753  17
  -1   3   6 19951.7 249.686   8
   1   3  -6 20519.9 339.999   7
  -1   3   6 19421.8 296.572   5
   1   3  -6 20778.2 292.671   2
   1   3  -6 19434.4 226.024  91
   1   3  -6 20330.4 220.477  87
   1   3  -6 19192.1 203.821  71
  -1   3   6 19628.5 206.194  18
   1   3  -6 19072.8 206.144  55
   1   3  -6 20203.2 205.252  50
  -1   3   6 19491.3 200.659  35
  -1   3   6 19887.4 202.584  34
  -1   3   5 4650.24 107.958  10
  -1   3   5 5020.45 79.2910  17
   1   3  -5 5455.06 166.950   7
   1   3  -5 5376.09 135.666   2
  -1   3   5 5024.94 142.797   5
   1   3  -5 5010.73 107.117  91
   1   3  -5 5043.37 102.277  87
   1   3  -5 4912.86 94.9121  71
  -1   3   5 5140.92 96.3189  18
   1   3  -5 4889.08 96.8204  55
   1   3  -5 4961.47 94.3360  50
  -1   3   5 4948.92 91.0017  35
  -1   3   5 4947.60 92.7101  34
  -1   3   4 34363.5 258.321  18
   1   3  -4 34018.7 261.358  23
  -1   3   4 33635.8 253.585  34
  -1   3   4 33335.8 249.226  35
   1   3  -4 35781.8 414.474   7
  -1   3   4 30204.2 262.716   6
   1   3  -4 36318.7 337.457   2
  -1   3   4 34747.3 316.894  10
  -1   3   4 32640.5 217.429  17
  -1   3   3 17500.5 165.349  18
   1   3  -3 17070.4 165.111  23
  -1   3   3 17358.2 161.049  34
  -1   3   3 16715.8 155.616  35
   1   3  -3 17536.3 270.733   7
  -1   3   3 17711.9 197.877   6
  -1   3   3 16527.1 216.012   1
   1   3  -3 18263.4 205.629   2
  -1   3   3 17648.1 247.958   5
   1   3  -3 16382.0 162.450  11
  -1   3   3 18607.2 222.896  10
  -1   3   2 41280.7 271.246  18
   1   3  -2 40893.9 272.245  23
  -1   3   2 39381.3 260.482  34
  -1   3   2 39168.3 256.351  35
   1   3  -2 42942.7 425.160   7
  -1   3   2 38583.5 317.685   6
  -1   3   2 43919.1 395.457   5
   1   3  -2 41808.9 285.853   2
  -1   3   2 39522.9 349.014   1
  -1   3   2 40898.5 341.640  10
  -1   3   1 29097.9 208.499  18
  -1   3   1 28384.0 217.872  23
   1   3  -1 27711.7 205.166  23
  -1   3   1 26374.8 193.804  34
   1   3  -1 26907.5 182.451   2
   1   3  -1 29427.0 328.769   7
  -1   3   1 28061.5 284.199   1
  -1   3   1 28529.9 267.724   6
  -1   3   1 29039.5 305.013   5
  -1   3   1 29528.4 277.016  10
  -1   3   0 26403.4 277.169   1
  -1   3   0 26604.6 259.766   6
   1   3   0 26461.4 287.581   4
  -1   3   0 26909.2 288.804   5
  -1   3   0 26601.2 202.631  36
  -1   3   0 27218.9 195.445  18
  -1   3   0 26477.8 207.601  23
   1   3   0 27175.5 209.678  18
  -1   3  -1 125481. 600.492  18
   1   3   1 126092. 621.338  18
  -1   3  -1 122687. 623.257  23
   1   3   1 121664. 597.556  23
  -1   3  -1 126244. 618.080  36
  -1   3  -1 124159. 723.191   6
  -1   3  -1 125359. 758.360   1
   1   3   1 124779. 767.897   4
  -1   3  -1 129240. 767.353   5
  -1   3  -1 127722. 714.926  10
   1   3   2 44723.2 300.073  22
   1   3   2 45853.7 292.498  18
  -1   3  -2 44640.6 297.674  23
   1   3   2 42744.3 267.265  23
  -1   3  -2 45937.4 276.641  18
  -1   3  -2 45182.9 288.287  36
  -1   3  -2 47073.2 363.332  10
  -1   3  -2 46674.8 382.700   6
   1   3   2 46634.4 409.701   4
  -1   3  -2 47939.0 406.742   5
   1   3   3 12896.4 136.070  18
   1   3   3 12772.3 146.569  22
  -1   3  -3 12642.9 141.112  23
  -1   3  -3 12874.4 174.878  10
   1   3   3 13215.5 148.723  17
   1   3   3 13313.7 212.011   4
  -1   3  -4 25390.7 254.066  10
   1   3   4 25521.0 227.525  17
   1   3   4 26595.4 315.036   4
  -1   3  -4 24858.2 286.774   6
   1   3   4 25345.6 234.898  98
   1   3   4 25536.4 233.050  96
   1   3   4 25376.9 204.516  18
  -1   3  -4 24928.6 212.741  23
   1   3   4 25502.4 225.161  22
   1   3   4 25878.0 218.484  24
   1   3   4 24622.5 232.053  48
  -1   3  -4 26316.2 209.050  52
  -1   3  -4 25007.8 190.753  29
  -1   3  -4 25296.9 206.489  27
  -1   3  -5 1769.21 65.1113  10
   1   3   5 1948.13 104.739  11
   1   3   5 1981.07 63.3583  17
   1   3   5 1909.50 88.8769   4
  -1   3  -5 1833.70 78.7665   6
  -1   3  -5 1936.09 59.7522  95
   1   3   5 2010.59 67.2943  98
   1   3   5 1866.11 64.5801  96
  -1   3  -5 1834.70 57.6431  81
  -1   3  -5 1831.07 60.4012  75
   1   3   5 1918.03 52.2231  18
   1   3   5 1928.78 61.8805  22
  -1   3  -5 1891.87 42.5381  21
   1   3   5 1939.72 61.1950  24
  -1   3  -5 1871.21 56.7221  23
   1   3   5 1709.83 51.1632  68
   1   3   5 1965.29 58.8718  44
  -1   3  -5 2048.05 58.4354  52
  -1   3  -5 1832.25 54.5022  41
  -1   3  -5 1967.08 51.6980  29
  -1   3  -5 1890.30 56.4494  27
   1   3   6 1126.01 88.7775  11
   1   3   6 1315.62 55.5253  17
  -1   3  -6 1158.43 51.2277  95
   1   3   6 1071.40 53.1994  96
   1   3   6 1171.66 55.4809  98
  -1   3  -6 1119.75 50.1416  81
  -1   3  -6 1136.84 53.2126  75
  -1   3  -6 993.255 68.9323   2
   1   3   6 1100.14 70.4210   4
  -1   3  -6 1065.30 64.7706   6
   1   3   6 1156.42 51.7859  22
   1   3   6 1191.51 50.6063  24
  -1   3  -6 1143.23 34.2249  21
   1   3   6 1122.19 41.7350  18
   1   3   6 1235.17 51.4830  44
  -1   3  -6 1178.16 49.0170  52
   1   3   6 1160.01 56.4278  48
   1   3   6 1088.50 49.1609  46
  -1   3  -6 1101.00 48.2479  41
  -1   3  -6 1185.72 48.7778  26
  -1   3  -6 1195.35 37.3775  31
  -1   3  -6 1183.21 44.4744  29
  -1   3  -6 1188.93 48.7037  27
   1   3   7 4969.46 176.412  11
   1   3   7 5441.24 118.587  98
   1   3   7 4976.22 108.367  96
  -1   3  -7 5227.19 108.580  95
  -1   3  -7 4993.03 108.877  81
  -1   3  -7 5368.08 113.653  75
  -1   3  -7 5048.70 134.604   6
   1   3   7 5073.11 148.643   4
   1   3   7 5409.71 107.725  24
   1   3   7 5288.35 109.314  22
  -1   3  -7 4967.39 69.5885  21
   1   3   7 4515.51 81.8398  18
   1   3   7 5194.53 106.360  44
   1   3   7 5273.64 120.500  48
   1   3   7 4939.66 102.375  46
  -1   3  -7 4960.67 102.879  41
  -1   3  -7 5465.77 103.907  26
  -1   3  -7 5284.16 78.4274  31
  -1   3  -7 5266.55 92.4945  29
   1   3   8 21294.6 375.471  11
  -1   3  -8 23606.7 249.364  95
   1   3   8 23426.5 262.417  98
  -1   3  -8 22077.1 249.222  81
  -1   3  -8 23616.4 257.199  75
  -1   3  -8 20632.2 279.793   6
   1   3   8 22396.0 322.543   4
   1   3   8 23770.8 250.097  22
   1   3   8 23992.5 246.161  24
   1   3   8 23729.6 249.150  44
   1   3   8 23766.4 271.936  48
  -1   3  -8 23128.3 242.575  41
   1   3   8 22310.3 227.476  46
  -1   3  -8 24054.0 236.162  26
  -1   3  -8 22976.0 183.697  31
   1   3   9 18554.0 359.811  11
  -1   3  -9 19907.5 242.005  81
  -1   3  -9 20711.7 247.293  75
   1   3   9 19819.5 231.415  89
   1   3   9 21343.9 240.952  22
   1   3   9 20910.3 230.555  24
  -1   3  -9 17995.0 178.318  39
   1   3   9 20649.4 255.322  48
  -1   3  -9 21323.2 223.400  52
  -1   3  -9 21238.6 224.850  26
   1   3  10 50814.3 405.834  89
  -1   3 -10 52523.0 406.067  95
   1   3  10 53484.4 419.840  97
   1   3  10 52936.0 433.323  90
   1   3  10 55017.6 415.894  22
   1   3  10 53301.9 400.154  24
  -1   3 -10 51677.7 421.394  81
  -1   3 -10 52742.3 424.584  75
  -1   3 -10 49079.2 349.622  86
  -1   3 -10 52018.2 382.294  52
   1   3  10 53481.4 432.242  48
   1   3  10 47896.1 584.238  11
   1   3  11 15306.2 196.354  97
   1   3  11 15574.9 198.631  89
   1   3  11 16417.6 217.569  90
  -1   3 -11 15134.6 204.214  81
  -1   3 -11 15311.6 203.266  75
   1   3  11 16207.0 199.971  22
   1   3  11 15059.6 184.201  24
  -1   3 -11 15025.0 175.112  52
   1   3  11 15109.7 194.613  17
  -1   3 -12 1219.12 55.1983  55
   1   3  12 1288.03 54.1063  22
   1   3  12 1253.14 54.2881  89
   1   3  12 1222.26 51.0999  97
   1   3  12 1300.27 60.1219  90
  -1   3 -13 77.3092 24.0044  55
   1   3  13 79.7177 22.0163  89
   1   3  13 86.2038 25.3115  90
   1   3  13 89.2305 22.2254  22
  -1   3 -14 2218.26 51.1034  55
  -1   3 -14 2267.02 48.0608  71
   1   3  14 2364.44 52.1673  90
  -1   4  14 2742.82 55.8418  89
   1   4 -14 2421.44 49.7227  66
  -1   4  13 754.299 36.1799  90
   1   4 -13 734.147 39.9711  91
   1   4 -13 713.545 39.8867  66
   1   4 -12 3886.90 84.6882  71
  -1   4  12 3943.62 84.4997  23
   1   4 -12 3626.89 76.4245  87
   1   4 -12 4002.71 97.9761  91
  -1   4  12 4126.43 82.5399  98
  -1   4  12 3672.61 73.9071  37
  -1   4  11 6291.25 112.792  98
   1   4 -11 5996.45 113.969  87
   1   4 -11 6261.13 133.971  91
   1   4 -11 6030.03 118.660  71
  -1   4  11 6102.68 120.944  18
  -1   4  11 6268.15 118.948  23
   1   4 -11 6400.21 131.079  55
   1   4 -11 6127.37 109.774  50
  -1   4  11 6091.68 102.765  37
  -1   4  10 16266.2 193.651  98
   1   4 -10 15701.1 203.100  87
   1   4 -10 16304.4 230.887  91
   1   4 -10 16254.8 210.410  71
  -1   4  10 16415.0 193.192  80
   1   4 -10 16644.7 222.346  55
  -1   4  10 16018.0 190.812  48
   1   4 -10 16582.6 201.975  50
  -1   4  10 17145.5 216.194  35
  -1   4   9 17006.9 195.356  17
   1   4  -9 16448.7 352.658   7
  -1   4   9 16572.7 290.831   5
  -1   4   9 15936.0 253.009   8
   1   4  -9 18471.0 249.535  91
   1   4  -9 17512.2 222.232  87
  -1   4   9 18829.8 209.513  98
   1   4  -9 18520.0 228.601  71
  -1   4   9 17351.4 202.961  80
   1   4  -9 18619.1 236.781  55
   1   4  -9 18999.3 223.403  50
  -1   4   9 17846.9 209.523  48
  -1   4   9 18620.9 225.885  34
  -1   4   9 18925.3 229.852  35
  -1   4   8 47180.0 353.591  17
   1   4  -8 48988.0 613.047   7
  -1   4   8 49749.5 533.296   5
  -1   4   8 46479.4 447.220   8
   1   4  -8 51950.4 443.949  91
   1   4  -8 50580.4 410.421  87
   1   4  -8 52026.9 412.665  71
  -1   4   8 50614.6 375.317  80
  -1   4   8 51929.9 410.818  18
   1   4  -8 51440.3 419.583  55
   1   4  -8 53877.3 407.222  50
  -1   4   8 47720.3 377.069  48
  -1   4   8 52228.8 404.929  34
  -1   4   8 53383.2 411.055  35
  -1   4   7 12263.6 220.242  10
  -1   4   7 12525.7 155.068  17
  -1   4   7 12856.1 210.185   8
   1   4  -7 13950.9 307.368   7
  -1   4   7 13721.8 266.429   5
   1   4  -7 14271.2 210.827  91
   1   4  -7 13993.4 195.060  87
   1   4  -7 13130.9 159.761  76
  -1   4   7 13882.8 171.772  80
   1   4  -7 13503.9 163.613  79
   1   4  -7 14145.7 194.221  71
  -1   4   7 14103.0 191.449  18
   1   4  -7 14651.4 190.662  50
  -1   4   7 13192.4 174.011  48
  -1   4   7 14234.5 188.415  34
  -1   4   7 14197.9 189.055  35
  -1   4   6 8071.61 174.212  10
  -1   4   6 8035.64 156.848   8
   1   4  -6 8541.58 230.082   7
   1   4  -6 8552.98 191.654   2
  -1   4   6 8514.35 206.474   5
   1   4  -6 8606.29 148.623  87
  -1   4   6 7764.04 116.490  96
   1   4  -6 8600.20 157.639  91
   1   4  -6 8553.77 146.074  71
   1   4  -6 8581.81 129.972  79
  -1   4   6 8763.70 145.072  18
   1   4  -6 8594.64 148.407  55
   1   4  -6 8500.27 140.048  50
  -1   4   6 8900.30 142.045  34
  -1   4   6 9186.31 144.533  35
  -1   4   5 3428.69 99.7423   8
   1   4  -5 3556.73 145.713   7
   1   4  -5 3543.92 113.219   2
  -1   4   5 3579.75 132.483   5
   1   4  -5 3589.55 99.5861  91
   1   4  -5 3461.44 92.0712  87
  -1   4   5 3252.20 74.0868  96
   1   4  -5 3622.59 83.0924  79
  -1   4   5 3579.18 90.7557  18
   1   4  -5 3604.17 92.2645  55
  -1   4   5 3518.65 86.4721  34
  -1   4   5 3655.64 86.8212  35
  -1   4   5 3185.58 106.473  10
   1   4  -4 6346.45 188.239   7
   1   4  -4 6704.07 138.622   2
   1   4  -4 6437.02 121.047  87
   1   4  -4 6407.53 127.167  91
   1   4  -4 6522.54 121.391  71
   1   4  -4 6776.66 112.566  79
  -1   4   4 6690.25 116.953  18
  -1   4   4 6477.67 118.568  23
   1   4  -4 6363.91 117.495  23
   1   4  -4 6319.76 125.874  66
   1   4  -4 6484.48 115.299  50
  -1   4   4 6566.90 112.423  34
  -1   4   3 9631.56 173.308  10
   1   4  -3 10384.7 228.781   7
  -1   4   3 10155.3 172.621   6
   1   4  -3 9903.07 148.884   2
   1   4  -3 10283.0 148.068  87
   1   4  -3 10288.7 152.329  71
   1   4  -3 10318.9 139.214  79
  -1   4   3 10421.4 141.637  18
  -1   4   3 10378.1 146.182  23
   1   4  -3 10058.6 142.058  23
   1   4  -3 10137.0 151.117  66
   1   4  -3 10034.1 141.908  50
  -1   4   3 9286.18 119.753  39
  -1   4   3 10179.4 135.248  34
   1   4  -2 80153.1 664.826   7
  -1   4   2 77445.5 566.715   6
  -1   4   2 78798.0 631.050   5
  -1   4   2 78222.8 470.564  36
   1   4  -2 79632.3 480.268  79
   1   4  -2 77759.2 493.317  66
  -1   4   2 80467.1 580.996  10
   1   4  -2 79349.9 484.911  50
  -1   4   2 77244.4 448.590  39
  -1   4   2 80381.5 484.939  23
  -1   4   2 80511.8 473.743  18
   1   4  -2 79003.2 478.072  23
  -1   4   1 20679.7 264.604   6
  -1   4   1 20140.4 285.160   5
  -1   4   1 20308.7 195.122  36
  -1   4   1 20446.7 203.288  23
   1   4  -1 20063.6 194.155  23
  -1   4   1 20737.4 194.694  18
   1   4  -1 19894.0 204.793  66
  -1   4   1 20715.5 191.331  39
   1   4  -1 20128.6 203.428  50
  -1   4   1 20320.1 258.773  10
  -1   4   0 20423.3 263.419   6
  -1   4   0 19497.9 280.012   5
   1   4   0 19834.1 199.592  96
  -1   4   0 19906.4 187.794  86
   1   4   0 20190.7 205.099  79
   1   4   0 21082.7 205.543  18
  -1   4   0 20164.5 189.227  18
  -1   4   0 19877.3 199.289  23
   1   4   0 19697.6 187.796  23
   1   4   0 19021.1 198.927  66
  -1   4   0 19979.4 188.766  39
  -1   4   0 19212.1 188.921  36
  -1   4  -1 4811.06 123.726  10
  -1   4  -1 4994.14 131.638   6
  -1   4  -1 4625.79 137.800   5
   1   4   1 4668.34 94.7702  96
   1   4   1 4534.93 91.8741  76
   1   4   1 4640.18 96.9182  79
  -1   4  -1 4716.73 85.9670  18
  -1   4  -1 4814.81 95.0992  23
   1   4   1 4790.95 93.4148  18
   1   4   1 4694.80 85.5761  23
   1   4   1 4447.89 95.1953  69
   1   4   1 4457.07 91.5435  66
  -1   4  -1 4981.24 92.0565  39
  -1   4  -1 4677.52 88.7033  36
  -1   4  -2 3933.61 111.179  10
  -1   4  -2 3562.17 123.304   5
  -1   4  -2 3705.11 117.851   6
   1   4   2 3854.73 83.7814  98
   1   4   2 3626.43 83.5889  76
   1   4   2 3884.06 89.3237  79
  -1   4  -2 3750.53 78.0840  18
   1   4   2 3791.73 81.8380  18
  -1   4  -2 3876.78 86.9153  23
   1   4   2 3628.49 73.2450  23
   1   4   2 3680.94 87.1731  69
  -1   4  -2 3981.84 83.8464  39
   1   4   2 3722.27 83.4601  48
  -1   4  -2 3675.73 73.5452  52
  -1   4  -2 3677.77 73.4048  26
  -1   4  -3 3651.51 104.660  10
  -1   4  -3 3631.51 127.763   5
   1   4   3 3662.80 122.520   4
   1   4   3 3660.24 89.5049  96
  -1   4  -3 3270.86 76.9986  95
   1   4   3 3867.56 87.8034  98
   1   4   3 3457.98 84.1304  76
  -1   4  -3 3351.04 78.3973  75
   1   4   3 3702.30 81.4824  18
   1   4   3 3460.40 70.4670  23
  -1   4  -3 3705.78 86.0918  23
   1   4   3 3366.08 83.2193  69
  -1   4  -3 3541.93 75.5879  52
   1   4   3 3645.35 88.0643  48
  -1   4  -3 3593.84 74.8424  26
  -1   4  -3 3571.83 73.2363  27
  -1   4  -4 16712.7 220.659  10
   1   4   4 17349.9 206.219  96
  -1   4  -4 17283.0 191.577  95
   1   4   4 18138.7 203.502  98
   1   4   4 16387.4 187.482  76
  -1   4  -4 16594.9 191.256  75
  -1   4  -4 17511.7 265.626   6
   1   4   4 17077.3 270.829   4
   1   4   4 17603.4 194.971  22
   1   4   4 17038.3 180.576  18
  -1   4  -4 17837.8 198.188  23
   1   4   4 17637.4 207.439  48
  -1   4  -4 17446.3 183.925  52
  -1   4  -4 17819.9 179.741  26
  -1   4  -4 16670.0 152.370  29
  -1   4  -4 17027.8 172.018  27
  -1   4  -5 20828.7 241.351  10
   1   4   5 21784.9 367.208  11
  -1   4  -5 20993.1 227.281  95
   1   4   5 23170.4 244.433  98
  -1   4  -5 21128.0 229.925  75
  -1   4  -5 22311.6 308.333   6
   1   4   5 21678.5 311.462   4
   1   4   5 23349.3 235.657  22
   1   4   5 21770.3 209.825  18
  -1   4  -5 22476.3 230.539  23
  -1   4  -5 22357.7 220.927  52
   1   4   5 21042.6 201.789  44
  -1   4  -5 23124.0 214.653  26
  -1   4  -5 21958.1 185.189  29
  -1   4  -5 22626.5 208.453  27
   1   4   6 4609.25 176.503  11
   1   4   6 4458.53 107.866  96
  -1   4  -6 4664.16 106.220  95
  -1   4  -6 4482.12 107.062  75
  -1   4  -6 4590.64 140.793   6
   1   4   6 4336.45 138.929   4
   1   4   6 4322.27 88.8895  18
   1   4   6 4814.53 106.721  22
  -1   4  -6 4608.58 102.355  23
  -1   4  -6 4772.41 98.3835  39
   1   4   6 4240.93 90.4678  44
   1   4   6 4834.46 117.635  48
   1   4   6 4635.33 108.096  46
  -1   4  -6 4693.85 100.877  52
  -1   4  -6 4668.07 95.3896  26
  -1   4  -6 4490.54 80.9235  29
  -1   4  -6 4563.20 92.1598  27
   1   4   7 721.631 49.5666  17
   1   4   7 705.733 79.9196  11
  -1   4  -7 558.382 56.0461   6
   1   4   7 591.593 57.5988   4
   1   4   7 641.947 47.7476  96
  -1   4  -7 746.554 49.9650  95
   1   4   7 687.316 50.5117  98
  -1   4  -7 743.733 52.0693  75
   1   4   7 714.678 47.9031  22
   1   4   7 567.191 34.9656  18
   1   4   7 685.540 51.9908  48
  -1   4  -7 688.872 45.0341  52
   1   4   7 615.876 43.5588  46
  -1   4  -7 714.613 40.6020  39
  -1   4  -7 737.972 45.8447  26
  -1   4  -8 507.071 51.0336   6
   1   4   8 566.255 44.2622  96
  -1   4  -8 632.261 47.9433  95
   1   4   8 624.234 49.7036  98
  -1   4  -8 632.044 49.0577  75
  -1   4  -8 639.359 43.3201  86
  -1   4  -8 581.515 34.5271  77
   1   4   8 646.407 47.2163  22
  -1   4  -8 568.876 42.9495  55
   1   4   8 661.744 52.9072  48
  -1   4  -8 593.945 35.5352  39
   1   4   8 579.324 41.6814  46
  -1   4  -8 602.304 43.9631  52
   1   4   8 554.893 75.4351  11
   1   4   8 627.944 46.3984  17
  -1   4  -9 10216.7 168.637  75
  -1   4  -9 10075.2 141.986  86
  -1   4  -9 8638.21 113.451  77
   1   4   9 10366.5 161.301  22
  -1   4  -9 9041.58 148.929  55
   1   4   9 10085.2 173.791  48
  -1   4  -9 8491.98 111.134  39
   1   4   9 9687.68 144.469  89
   1   4   9 9922.54 166.493  90
  -1   4 -10 12409.2 182.608  75
   1   4  10 12873.7 173.935  22
   1   4  10 12849.5 188.853  48
   1   4  10 12385.9 179.911  97
   1   4  10 11929.4 157.784  89
  -1   4 -10 11616.1 140.335  86
  -1   4 -10 11888.9 167.831  55
  -1   4 -11 13062.6 165.782  55
   1   4  11 13582.7 167.059  22
   1   4  11 13583.7 174.187  97
  -1   4 -12 5025.71 95.3410  71
   1   4  12 4742.86 86.2240  22
  -1   4 -12 4708.20 79.9268  50
   1   4  12 5110.19 88.3797  43
   1   4  12 5106.61 90.1178  97
  -1   4 -12 4961.35 89.6500  55
   1   4  13 4953.14 70.5598  43
  -1   4 -13 5064.42 73.5884  55
  -1   5  13 7791.78 86.9749  89
   1   5 -13 8103.39 91.5007  68
  -1   5  12 1098.64 38.8947  44
  -1   5  12 1130.68 40.1665  98
   1   5 -12 1013.12 37.6891  66
  -1   5  11 553.601 34.2879  23
   1   5 -11 589.249 37.9361  66
  -1   5  11 552.955 33.0100  44
  -1   5  11 578.850 36.3597  98
   1   5 -10 2142.60 73.2148  71
  -1   5  10 2084.66 67.0537  23
   1   5 -10 2147.45 72.3221  66
   1   5 -10 2212.53 69.4003  50
  -1   5  10 2062.92 61.1292  44
  -1   5  10 2111.00 66.3980  48
  -1   5  10 2132.79 67.5977  98
  -1   5   9 1139.93 53.8738  98
   1   5  -9 1160.79 60.9655  71
  -1   5   9 1154.20 55.8009  80
  -1   5   9 1125.68 55.8954  23
   1   5  -9 1209.69 58.5686  50
  -1   5   9 1070.81 45.8200  36
  -1   5   8 40475.6 331.317  98
  -1   5   8 39694.7 332.866  80
   1   5  -8 38473.1 356.042  71
  -1   5   8 39903.3 346.784  23
  -1   5   8 39617.2 347.984  18
   1   5  -8 38734.7 351.195  66
   1   5  -8 40309.4 348.280  50
  -1   5   8 40679.5 342.608  48
  -1   5   8 39315.8 311.535  36
   1   5  -7 2582.00 132.019   7
  -1   5   7 2730.55 121.208   5
  -1   5   7 2849.49 76.3156  96
  -1   5   7 3030.95 84.9457  80
   1   5  -7 3027.13 80.7159  79
   1   5  -7 2878.27 78.8362  76
  -1   5   7 3077.77 92.7380  23
  -1   5   7 3029.50 91.2285  18
   1   5  -7 3007.12 92.4619  66
  -1   5   7 3045.29 88.4432  48
  -1   5   7 3026.82 81.7280  36
  -1   5   6 16101.9 278.039  10
   1   5  -6 16188.5 325.347   7
  -1   5   6 17624.8 307.130   5
  -1   5   6 17580.9 198.518  96
   1   5  -6 18743.6 237.225  71
   1   5  -6 18897.0 212.729  76
  -1   5   6 18201.8 206.949  80
   1   5  -6 18604.4 210.355  79
  -1   5   6 18801.0 228.406  18
   1   5  -6 17831.8 226.663  66
   1   5  -6 18610.1 225.469  50
  -1   5   6 18090.0 215.764  48
  -1   5   6 18597.2 210.477  36
  -1   5   5 842.358 68.8000  10
   1   5  -5 918.064 83.8304   7
  -1   5   5 918.285 76.4254   5
  -1   5   5 982.070 48.2582  96
   1   5  -5 942.193 57.3547  71
   1   5  -5 1031.71 52.1097  79
  -1   5   5 945.331 54.1393  18
   1   5  -5 927.180 54.6562  66
   1   5  -5 992.671 54.8862  50
  -1   5   5 983.477 51.3520  36
  -1   5   4 1883.99 92.8122  10
   1   5  -4 1953.38 108.695   7
  -1   5   4 2079.65 107.888   5
  -1   5   4 2066.35 66.7365  96
   1   5  -4 2184.47 71.9166  79
   1   5  -4 2126.26 79.0514  71
  -1   5   4 2076.25 75.2223  23
  -1   5   4 2140.34 74.2332  18
   1   5  -4 2134.69 76.5900  23
   1   5  -4 2002.31 72.3698  66
   1   5  -4 2036.32 73.8195  50
  -1   5   4 2056.27 70.4372  36
   1   5  -3 2765.69 73.4886  96
   1   5  -3 2694.30 80.0176  79
  -1   5   3 2665.13 66.4957  77
  -1   5   3 2713.13 83.4231  23
   1   5  -3 2733.00 82.4683  23
  -1   5   3 2740.90 81.0289  18
   1   5  -3 2486.83 78.7725  66
   1   5  -3 2688.95 81.9010  50
  -1   5   3 2552.35 104.475  10
  -1   5   2 3249.69 112.627  10
  -1   5   2 3422.55 119.263   6
  -1   5   2 3403.54 135.084   5
   1   5  -2 3579.69 85.6136  96
  -1   5   2 3394.19 76.0775  77
  -1   5   2 3445.98 88.9638  18
  -1   5   2 3562.61 93.4579  23
   1   5  -2 3601.52 91.8088  23
   1   5  -2 3314.45 88.1799  66
   1   5  -2 3370.87 88.5004  68
   1   5  -2 3519.79 92.8850  50
  -1   5   2 3489.10 83.4085  39
  -1   5   2 3384.40 86.0845  36
  -1   5   1 33884.1 389.590   6
  -1   5   1 34574.4 431.383   5
   1   5  -1 35505.6 297.097  96
  -1   5   1 34011.0 280.706  86
   1   5  -1 34890.2 311.656  79
  -1   5   1 34482.9 272.906  77
   1   5  -1 34681.0 296.428  23
  -1   5   1 33933.3 291.311  18
  -1   5   1 34661.5 307.102  23
   1   5  -1 33569.8 292.665  68
   1   5  -1 32693.0 292.012  66
  -1   5   1 34841.6 288.265  39
  -1   5   1 34218.0 292.218  36
  -1   5   0 69265.2 569.991  10
  -1   5   0 72663.4 614.538   6
  -1   5   0 73740.7 661.995   5
   1   5   0 76326.3 495.225  96
  -1   5   0 75569.8 476.540  86
   1   5   0 75157.8 496.321  76
   1   5   0 75302.2 510.986  79
  -1   5   0 76265.1 462.409  77
  -1   5   0 72149.0 473.266  18
  -1   5   0 76208.5 502.426  23
   1   5   0 75560.1 476.678  23
   1   5   0 73601.4 471.319  68
  -1   5   0 76890.4 477.294  39
   1   5   0 73332.6 455.959  48
  -1   5   0 74727.5 480.122  36
  -1   5  -1 493.746 48.8214  10
  -1   5  -1 508.266 60.2345   5
  -1   5  -1 496.733 55.1175   6
  -1   5  -1 555.951 39.3704  86
   1   5   1 493.840 40.0891  96
   1   5   1 505.752 34.1993  98
   1   5   1 507.043 40.1641  76
   1   5   1 510.238 43.1794  79
  -1   5  -1 546.121 36.2757  77
  -1   5  -1 641.398 46.2486  23
  -1   5  -1 514.761 38.5603  18
   1   5   1 557.011 36.9187  23
   1   5   1 513.007 42.0090  69
  -1   5  -1 504.089 39.0042  39
   1   5   1 504.764 36.5086  48
  -1   5  -1 497.620 32.2903  26
  -1   5  -2 5853.59 141.533  10
  -1   5  -2 6120.63 179.765   5
  -1   5  -2 6442.40 170.749   6
  -1   5  -2 7053.33 124.523  86
   1   5   2 6333.74 113.027  98
   1   5   2 7107.43 130.482  76
   1   5   2 6568.52 130.975  79
  -1   5  -2 6839.29 115.285  77
  -1   5  -2 6757.24 129.922  23
   1   5   2 6251.53 106.467  23
   1   5   2 6654.23 123.573  18
   1   5   2 6415.31 126.567  69
   1   5   2 6320.98 117.387  48
  -1   5  -2 6633.70 117.805  39
  -1   5  -2 6231.17 99.5346  26
  -1   5  -2 6157.90 95.6043  27
  -1   5  -3 4240.67 117.987  10
  -1   5  -3 4706.12 149.585   6
   1   5   3 4953.02 113.572  96
  -1   5  -3 5045.55 107.796  86
   1   5   3 4717.92 101.619  98
   1   5   3 4584.45 104.893  76
  -1   5  -3 4587.18 100.723  71
  -1   5  -3 4937.77 100.208  77
  -1   5  -3 5107.78 113.268  23
   1   5   3 4896.78 103.923  18
   1   5   3 4456.00 86.7475  23
   1   5   3 4579.49 105.290  69
   1   5   3 4994.01 109.779  48
  -1   5  -3 4826.64 90.1137  26
  -1   5  -3 4680.38 84.4493  27
  -1   5  -4 4233.24 113.427  10
   1   5   4 4660.38 172.435  11
   1   5   4 4908.86 116.279  96
  -1   5  -4 5191.16 110.108  86
   1   5   4 4878.60 107.548  98
  -1   5  -4 4554.32 104.908  71
   1   5   4 4530.21 103.448  76
   1   5   4 4867.42 102.708  18
  -1   5  -4 4968.70 113.619  23
   1   5   4 5037.59 115.094  48
  -1   5  -4 5140.31 105.475  39
  -1   5  -4 4799.20 99.9269  52
  -1   5  -4 4996.22 93.4971  26
  -1   5  -4 4823.76 87.7449  27
   1   5   5 1807.77 75.2846  96
   1   5   5 1829.90 70.1441  98
  -1   5  -5 1637.53 67.6044  71
  -1   5  -5 1823.58 63.6498  77
  -1   5  -5 1695.47 94.1585   6
   1   5   5 1704.76 61.5557  18
  -1   5  -5 1853.83 71.0115  23
   1   5   5 1821.79 74.3128  48
  -1   5  -5 1933.35 65.1477  39
  -1   5  -5 1788.82 64.9785  52
  -1   5  -5 1846.97 57.1514  27
  -1   5  -5 1850.07 60.0089  26
   1   5   6 2871.27 144.704  11
  -1   5  -6 3157.48 87.4055  86
   1   5   6 2940.98 92.1178  96
   1   5   6 2937.38 90.5050  98
  -1   5  -6 2995.29 77.7330  77
  -1   5  -6 2774.66 116.535   6
   1   5   6 2661.74 73.6249  18
  -1   5  -6 3016.39 88.7004  23
  -1   5  -6 3089.13 79.2352  39
   1   5   6 3076.25 91.9206  46
  -1   5  -6 3112.40 77.8668  26
   1   5   7 2253.45 132.596  11
  -1   5  -7 1885.52 94.5327   6
   1   5   7 2152.18 78.1409  96
  -1   5  -7 2422.48 75.7882  86
  -1   5  -7 2294.82 65.2223  77
   1   5   7 1902.30 60.2180  18
  -1   5  -7 2269.67 65.0691  39
   1   5   7 2342.20 86.7462  48
   1   5   7 2267.84 77.6282  46
  -1   5  -7 2335.04 68.5357  26
   1   5   8 1440.79 62.1420  96
  -1   5  -8 1524.69 58.6130  86
  -1   5  -8 1383.79 55.3793  55
  -1   5  -8 1434.77 65.3538  71
  -1   5  -8 1394.93 48.6470  77
  -1   5  -8 1437.79 48.1300  39
   1   5   8 1581.53 71.1703  48
   1   5   8 1538.02 61.4548  46
  -1   5  -8 1548.39 56.1282  26
  -1   5  -9 2077.81 72.9552  71
   1   5   9 2296.31 80.0380  48
   1   5   9 2044.63 62.0952  46
   1   5   9 1980.42 68.7032  90
   1   5   9 2116.64 73.3165  97
  -1   5  -9 2318.13 63.7871  86
  -1   5  -9 1991.37 62.2996  55
  -1   5 -10 1511.58 59.6818  71
   1   5  10 1511.56 61.1608  48
   1   5  10 1598.18 60.0302  97
   1   5  10 1546.38 57.9917  90
  -1   5 -10 1533.44 51.4753  55
  -1   5 -11 4634.39 87.6307  71
   1   5  11 4817.32 87.7436  97
   1   5  11 4589.20 84.8305  90
  -1   5 -12 8722.78 99.7791  71
  -1   5 -12 8510.32 87.1778  50
   1   5  12 8740.78 95.3252  97
   1   5  12 8821.11 97.7306  90
  -1   6  11 1738.18 45.3211  98
   1   6 -11 1629.99 44.4756  68
  -1   6  10 2281.54 57.2383  48
  -1   6  10 2432.55 61.4613  98
   1   6 -10 2363.41 62.1247  68
  -1   6   9 1057.14 45.2507  23
   1   6  -9 990.339 39.4217  66
  -1   6   9 1128.43 48.6268  48
  -1   6   9 1091.18 47.4591  98
  -1   6   8 8975.51 134.965  98
  -1   6   8 8941.64 137.377  80
  -1   6   8 8391.53 135.918  18
  -1   6   8 8970.49 136.851  23
   1   6  -8 8441.87 121.659  66
  -1   6   8 9460.76 143.375  48
  -1   6   8 8184.88 111.418  36
  -1   6   7 3090.57 76.5359  96
   1   6  -7 3241.59 78.4106  76
  -1   6   7 3360.15 87.2302  80
   1   6  -7 3216.45 79.3594  79
  -1   6   7 3137.88 87.5513  18
  -1   6   7 3392.53 89.1467  23
   1   6  -7 3052.36 77.8231  66
  -1   6   7 2725.93 59.5379  44
   1   6  -7 3311.64 91.7546  50
  -1   6   7 3509.31 92.0760  48
  -1   6   7 3280.95 76.5306  36
  -1   6   6 2464.14 73.0825  98
  -1   6   6 2374.06 72.7323  96
   1   6  -6 2383.37 73.6866  76
  -1   6   6 2617.28 78.5235  80
   1   6  -6 2419.41 74.5923  79
  -1   6   6 2410.39 80.3038  18
  -1   6   6 2498.79 80.7203  23
   1   6  -6 2449.93 72.5999  66
   1   6  -6 2334.28 77.9020  68
   1   6  -6 2409.59 80.8405  50
  -1   6   6 2607.76 82.6734  48
  -1   6   6 2398.23 70.4521  36
  -1   6   5 4038.25 96.4360  96
   1   6  -5 4004.83 98.1805  76
   1   6  -5 4085.45 99.6134  79
  -1   6   5 4038.52 102.961  18
   1   6  -5 3917.92 92.0137  66
   1   6  -5 3946.97 99.6499  68
   1   6  -5 4138.59 105.616  50
  -1   6   5 4231.52 103.032  48
  -1   6   5 4081.99 94.4137  36
  -1   6   4 2095.61 106.769  10
  -1   6   4 2290.23 115.142   5
  -1   6   4 2364.47 75.7618  96
   1   6  -4 2433.50 79.2763  76
   1   6  -4 2330.29 78.6909  79
  -1   6   4 2413.74 80.5283  18
  -1   6   4 2400.83 82.4756  23
   1   6  -4 2284.62 71.0711  66
   1   6  -4 2258.88 76.3937  68
   1   6  -4 2436.57 82.8399  50
  -1   6   4 2415.50 75.1272  36
  -1   6   3 16780.6 288.771  10
  -1   6   3 18007.4 320.532   5
   1   6  -3 18047.5 198.822  96
  -1   6   3 18544.1 216.387  96
   1   6  -3 18673.7 224.322  76
   1   6  -3 18748.9 228.383  79
  -1   6   3 18422.1 220.080  18
  -1   6   3 19316.4 232.729  23
   1   6  -3 19610.8 228.795  23
   1   6  -3 18607.2 206.029  66
   1   6  -3 18160.4 212.983  68
   1   6  -3 17722.1 192.070  46
  -1   6   3 18797.8 215.676  36
   1   6  -2 39473.2 345.904  76
  -1   6   2 38652.8 315.950  79
  -1   6   2 37943.4 306.469  77
  -1   6   2 38864.3 337.698  18
  -1   6   2 41403.5 358.322  23
   1   6  -2 41218.6 344.016  23
   1   6  -2 38594.7 320.101  68
   1   6  -2 39681.9 324.794  96
  -1   6   2 40153.1 333.528  96
  -1   6   2 36333.9 433.465  10
   1   6  -1 19184.5 219.631  96
   1   6  -1 19072.2 229.443  76
   1   6  -1 19762.6 239.339  79
  -1   6   1 18922.6 203.992  77
   1   6  -1 20220.4 223.100  23
  -1   6   1 18720.6 219.221  18
  -1   6   1 20769.4 243.416  23
   1   6  -1 19844.2 243.012  69
  -1   6   1 17449.8 284.899  10
  -1   6   1 19055.7 332.305   5
   1   6   0 3732.11 135.073  11
  -1   6   0 3961.68 131.821  10
  -1   6   0 4188.72 156.769   5
   1   6   0 4222.73 103.114  96
   1   6   0 4320.56 107.059  76
   1   6   0 4336.91 111.090  79
  -1   6   0 4363.68 96.6580  77
  -1   6   0 4121.24 99.9224  18
  -1   6   0 4631.54 113.087  23
   1   6   0 4362.07 98.5460  23
   1   6   0 4095.36 105.949  69
   1   6   0 3921.80 85.7995  48
  -1   6   0 4051.28 73.5192  26
   1   6   1 14914.8 283.068  11
  -1   6  -1 14863.0 251.844  10
  -1   6  -1 16550.9 312.085   5
   1   6   1 17255.5 215.362  96
  -1   6  -1 17111.3 204.807  86
   1   6   1 16739.0 215.500  76
   1   6   1 17035.0 224.049  79
  -1   6  -1 17276.2 198.333  77
  -1   6  -1 17801.3 221.550  23
   1   6   1 16548.3 190.487  23
   1   6   1 16193.0 210.421  69
  -1   6  -1 17275.2 205.147  39
   1   6   1 16246.9 188.559  48
  -1   6  -1 16001.3 157.103  26
   1   6   2 5186.83 172.299  11
  -1   6  -2 5125.13 142.396  10
  -1   6  -2 6059.34 122.081  86
   1   6   2 6019.22 125.077  76
  -1   6  -2 6195.30 116.350  77
  -1   6  -2 6542.71 132.623  23
   1   6   2 5665.26 103.855  23
   1   6   2 6097.29 123.985  69
  -1   6  -2 6366.77 120.847  39
  -1   6  -2 5334.20 102.700  50
   1   6   2 5921.50 115.346  48
  -1   6  -2 5739.29 91.3251  26
   1   6   3 1231.55 92.0509  11
  -1   6  -3 1111.71 68.7815  10
   1   6   3 1383.24 61.9209  76
  -1   6  -3 1505.17 60.1681  77
   1   6   3 1366.30 64.5969  96
  -1   6  -3 1361.59 60.3736  86
   1   6   3 1302.31 47.9320  23
  -1   6  -3 1486.84 66.0661  23
  -1   6  -3 1258.87 54.0038  50
   1   6   3 1404.63 61.1095  48
  -1   6  -3 1337.68 45.9651  26
   1   6   4 477.473 65.5129  11
   1   6   4 582.608 48.6804  96
  -1   6  -4 610.565 44.8840  86
  -1   6  -4 638.687 46.7247  23
  -1   6  -4 602.528 42.1845  71
   1   6   4 581.263 41.5859  76
  -1   6  -4 578.579 40.8168  39
  -1   6  -4 581.959 40.6351  50
   1   6   4 602.004 45.1259  48
   1   6   4 614.108 47.0840  46
  -1   6  -4 572.757 33.2898  26
  -1   6  -5 6674.71 125.043  86
   1   6   5 6769.57 137.785  96
  -1   6  -5 6850.22 129.863  23
  -1   6  -5 6840.57 117.519  39
  -1   6  -5 6260.88 118.253  50
   1   6   5 6790.35 133.425  48
   1   6   5 6817.99 133.189  46
  -1   6  -5 6371.53 98.9466  26
  -1   6  -5 6464.14 122.215  71
  -1   6  -5 6890.10 117.948  77
   1   6   6 6313.62 128.870  96
  -1   6  -6 6188.70 116.402  50
   1   6   6 6610.04 130.520  48
  -1   6  -6 6303.60 106.744  39
   1   6   6 6566.64 126.225  46
  -1   6  -6 6081.45 94.7006  26
  -1   6  -6 6186.06 118.404  71
  -1   6  -6 6422.28 109.708  77
  -1   6  -7 3518.18 87.8295  71
  -1   6  -7 3516.40 75.3038  77
   1   6   7 3538.99 90.5988  96
  -1   6  -7 3628.30 84.1776  86
  -1   6  -7 3479.48 84.7382  50
   1   6   7 3693.04 89.7900  46
  -1   6  -8 394.094 35.1735  71
   1   6   8 379.672 33.7534  97
  -1   6  -8 435.717 34.6687  50
   1   6   8 423.327 33.1899  46
  -1   6  -9 621.216 36.2056  71
  -1   6  -9 674.004 36.0453  50
   1   6   9 643.691 39.9018  48
   1   6  10 3617.49 67.8670  97
  -1   6 -10 3496.40 63.6511  50
   1   7  -9 2019.99 47.9169  69
  -1   7   9 1863.11 42.9395  48
   1   7  -8 1108.36 33.8778  68
  -1   7   8 1358.90 46.3566  48
  -1   7   8 1160.87 34.1095  46
  -1   7   8 1329.38 42.4776  98
  -1   7   7 166.046 26.1107  80
  -1   7   7 140.660 23.6223  23
   1   7  -7 127.352 19.2892  68
  -1   7   7 138.809 25.5497  48
  -1   7   7 128.405 21.3286  98
  -1   7   7 122.003 19.4000  96
   1   7  -6 494.441 32.0116  76
  -1   7   6 482.970 35.2484  23
  -1   7   6 524.043 37.8277  48
  -1   7   6 478.125 31.1572  98
  -1   7   6 522.863 33.3478  96
   1   7  -6 451.244 28.7392  68
  -1   7   5 3679.80 82.7170  80
   1   7  -5 3474.15 82.1737  79
   1   7  -5 3502.93 82.0868  76
  -1   7   5 3606.90 86.4314  48
  -1   7   5 3483.99 74.2231  98
  -1   7   5 3425.37 80.4524  96
   1   7  -4 1377.63 56.3734  76
  -1   7   4 1368.34 52.9835  80
   1   7  -4 1323.84 56.6657  79
  -1   7   4 1335.45 56.4829  18
   1   7  -4 1417.78 60.5058  69
  -1   7   4 1347.38 56.7750  48
  -1   7   4 1293.07 46.2785  98
  -1   7   4 1435.11 56.8058  96
   1   7  -3 4660.36 105.178  69
  -1   7   3 4631.46 101.602  18
  -1   7   3 4766.46 93.2827  80
  -1   7   3 4753.82 101.224  96
  -1   7   3 4481.51 80.5966  98
   1   7  -2 1828.75 67.8352  76
  -1   7   2 1847.38 57.9816  80
   1   7  -2 1866.59 70.7679  79
  -1   7   2 1780.51 59.2583  79
  -1   7   2 2046.78 72.5971  23
   1   7  -2 1947.03 69.3856  69
  -1   7   2 1982.88 66.3738  48
   1   7  -2 1731.89 55.0379  46
   1   7  -2 1724.68 57.4336  96
  -1   7   2 1908.28 66.3073  96
   1   7  -1 5369.57 114.413  76
  -1   7   1 5185.83 91.7823  80
  -1   7   1 5185.10 102.114  79
   1   7  -1 5230.69 100.619  23
   1   7  -1 5317.47 110.421  69
   1   7  -1 5191.34 100.343  46
   1   7  -1 5040.48 101.607  96
  -1   7   1 5308.45 108.003  96
   1   7   0 1187.97 56.9687  76
  -1   7   0 1113.08 41.9799  80
  -1   7   0 1218.04 53.0465  79
  -1   7   0 1298.33 59.7499  23
   1   7   0 1166.44 48.2767  23
   1   7   0 1124.07 52.2664  69
   1   7   0 1168.66 52.5932  46
   1   7   0 1181.67 53.9509  96
   1   7   1 14726.0 189.779  76
  -1   7  -1 14617.5 180.606  79
  -1   7  -1 14671.0 173.971  77
   1   7   1 14933.8 177.570  69
   1   7   1 14446.8 182.437  46
   1   7   1 14789.2 187.162  96
  -1   7  -1 14909.5 177.270  96
  -1   7  -2 23404.7 233.726  79
  -1   7  -2 24177.7 228.491  77
   1   7   2 23970.1 240.313  76
   1   7   2 22323.7 209.734  48
   1   7   2 23473.5 238.668  46
   1   7   2 23372.4 243.799  96
  -1   7  -2 23246.0 221.922  96
  -1   7  -2 24975.8 249.071  23
   1   7   3 15483.7 180.496  76
  -1   7  -3 15063.5 180.898  79
  -1   7  -3 15716.0 176.756  77
   1   7   3 14835.7 170.283  48
  -1   7  -3 15311.7 167.325  96
  -1   7  -4 1365.02 54.2390  79
  -1   7  -4 1341.87 47.9042  50
   1   7   4 1321.34 52.0297  48
   1   7   4 1400.49 56.9195  46
   1   7   4 1366.10 58.5459  96
  -1   7  -4 1253.41 44.6416  96
  -1   7  -4 1393.59 55.5618  23
  -1   7  -5 1311.12 50.8326  79
   1   7   5 1374.89 55.7877  96
  -1   7  -5 1254.97 46.0103  50
   1   7   5 1271.95 50.5473  48
   1   7   5 1371.96 54.5843  46
   1   7   6 777.326 41.4218  96
  -1   7  -6 766.780 35.9745  50
   1   7   6 811.144 40.5205  48
   1   7   6 806.203 40.7158  46
  -1   7  -7 6730.19 93.0200  79
   1   7   7 6515.46 87.6280  97
  -1   7  -7 6719.13 91.3652  50
   1   7   7 6991.42 100.369  48
   1   7   7 7033.72 97.8486  46
  -1   7  -8 1492.30 36.2416  79
  -1   7  -8 1587.90 39.8141  50
   1   7   8 1607.68 43.6216  48
  -1   8   6 345.729 21.1920  48
  -1   8   5 1437.37 37.0734  96
   1   8  -5 1326.73 34.9053  69
   1   8  -4 4559.87 72.9357  76
  -1   8   4 4709.36 75.6256  48
  -1   8   4 4487.98 73.2159  96
  -1   8   3 4410.05 74.8638  48
  -1   8   3 4364.20 76.0794  96
   1   8  -2 811.777 38.0977  76
  -1   8   2 817.624 35.1095  48
  -1   8   2 849.298 37.4801  96
  -1   8   1 308.503 27.8626  23
  -1   8   1 277.186 21.9785  76
  -1   8   1 266.689 21.1862  79
   1   8  -1 291.249 27.7212  76
  -1   8   1 324.312 24.6741  48
  -1   8   1 332.157 27.0517  96
  -1   8   0 253.446 26.3935  23
   1   8   0 181.330 21.4466  96
   1   8   0 241.167 26.1104  76
  -1   8   0 214.756 22.3534  79
   1   8   1 4155.57 71.6398  46
   1   8   1 4012.95 73.3844  96
  -1   8  -1 4181.04 73.4894  79
   1   8   2 2537.68 57.2556  46
   1   8   2 2630.05 59.7093  96
  -1   8  -2 2619.79 54.1112  96
  -1   8  -2 2510.09 57.5911  79
   1   8   3 9318.98 108.280  46
  -1   8  -3 9030.07 106.980  79
   1   8   4 1361.46 40.7860  96
  -1   8  -4 1302.63 39.0225  79
   1   8   5 1514.18 37.8164  46
  -1   8  -5 1519.65 34.5077  76
   2  -7  -7 523.433 26.7175  70
  -2  -7   7 659.546 29.3395  72
   2  -7  -6 3797.53 69.4675  70
  -2  -7   6 4455.48 75.4862  72
   2  -7  -5 761.515 36.5230  53
   2  -7  -5 717.192 34.5885  70
  -2  -7   5 764.440 36.7069  72
   2  -7  -4 5426.85 91.2884  53
  -2  -7   4 5912.75 93.2016  38
  -2  -7   4 5570.06 86.3952  25
   2  -7  -4 5133.23 79.2559  82
  -2  -7   4 5995.91 97.1305  72
   2  -7  -3 810.777 42.0589  33
  -2  -7   3 819.639 36.5170  25
  -2  -7   3 911.796 40.9745  38
  -2  -7   3 785.312 39.4931  72
   2  -7  -2 1620.46 61.1368 100
   2  -7  -2 1405.42 40.9875  51
   2  -7  -2 1557.13 55.8737  33
  -2  -7   2 1563.03 48.8715  25
  -2  -7   2 1597.88 53.2386  72
   2  -7  -1 2801.23 78.5831 100
   2  -7  -1 2688.14 57.5970  51
   2  -7  -1 2922.46 74.3651  33
  -2  -7   1 2795.80 67.9858  72
   2  -7   0 2426.30 55.7304  51
   2  -7   0 2593.53 68.9703  33
  -2  -7   0 2640.39 68.9244  38
  -2  -7   0 2488.94 58.3949  25
  -2  -7   0 2441.35 61.3854  72
   2  -7   1 5832.92 84.8723  51
   2  -7   1 6143.86 101.352  33
  -2  -7  -1 5810.39 85.5210  25
  -2  -7  -1 6180.85 102.731  38
   2  -7   2 2370.51 67.2452 100
   2  -7   2 2265.47 58.4844  33
   2  -7   2 2238.06 52.0773  51
  -2  -7  -2 2524.81 66.3791  49
  -2  -7  -2 2438.99 64.7112  38
  -2  -7  -3 13459.7 148.171  38
   2  -7   3 13143.1 150.522 100
  -2  -7  -4 513.963 30.9366  49
   2  -7   4 446.564 23.5189  51
  -2  -7  -4 493.131 30.7172  38
   2  -7   4 460.031 29.8538 100
  -2  -7  -5 321.935 24.2364  49
   2  -7   5 245.144 21.4868 100
   2  -6 -10 2217.22 51.2291  94
  -2  -6  10 2162.82 44.3817  73
   2  -6  -9 2983.46 64.6115  93
  -2  -6   9 2999.49 61.3619  73
  -2  -6   8 205.941 24.2262  73
   2  -6  -8 211.156 30.5593  70
  -2  -6   7 8442.25 117.579  73
   2  -6  -7 8691.20 139.683  70
   2  -6  -7 8487.18 139.017  53
  -2  -6   7 8347.46 109.789  25
  -2  -6   6 5288.95 90.6958  20
  -2  -6   6 5493.22 96.1975  73
   2  -6  -6 5483.26 98.8952  82
   2  -6  -6 5806.80 118.163  70
   2  -6  -6 5635.91 116.903  53
  -2  -6   6 5559.99 94.8351  25
  -2  -6   5 968.547 42.3472  20
   2  -6  -5 1024.16 54.6334  70
   2  -6  -5 1053.50 55.6520  53
   2  -6  -5 982.069 45.7972  51
  -2  -6   5 1040.54 45.9891  25
   2  -6  -4 373.760 42.3258 100
   2  -6  -4 390.840 39.1081  70
  -2  -6   4 399.496 33.5030  25
   2  -6  -4 392.200 39.5604  53
   2  -6  -4 378.356 35.2044  51
  -2  -6   4 334.410 51.5176  19
  -2  -6   4 417.240 32.0727  20
  -2  -6   3 1022.31 46.2426  20
   2  -6  -3 997.235 60.9633 100
   2  -6  -3 1035.50 54.1618  70
   2  -6  -3 1073.54 52.3852  51
   2  -6  -3 1045.09 55.4545  53
  -2  -6   3 1086.72 49.0612  25
   2  -6  -2 3374.61 87.9341  70
   2  -6  -2 3471.30 103.474 100
   2  -6  -2 3505.91 89.7088  51
   2  -6  -2 3388.04 90.6703  53
  -2  -6   2 3455.41 80.5371  20
   2  -6  -1 2728.95 87.0589  33
  -2  -6   1 2672.03 70.6038  20
   2  -6  -1 2457.27 71.1110  70
   2  -6  -1 2735.61 82.2290  51
   2  -6  -1 2556.55 77.4308  53
  -2  -6   1 2514.88 127.173  13
  -2  -6   0 1466.55 59.1619  72
   2  -6   0 1578.70 58.7324  53
   2  -6   0 1626.05 68.1274  33
  -2  -6  -1 14068.9 164.478  20
  -2  -6  -1 13439.6 168.484  72
   2  -6   1 13353.2 197.129 100
   2  -6   1 14217.4 191.776  33
  -2  -6  -1 14059.8 186.671  38
   2  -6   2 458.357 43.1474 100
   2  -6   2 443.080 41.1006  99
   2  -6   2 477.310 40.5819  33
   2  -6   2 403.833 33.7590  25
  -2  -6  -2 518.615 41.4208  38
  -2  -6  -2 418.953 31.1629  20
   2  -6   3 1847.26 71.4560 100
   2  -6   3 1897.23 72.0814  99
   2  -6   3 1913.76 66.0747  33
   2  -6   3 1760.74 61.5412  25
  -2  -6  -3 1924.98 68.8680  38
  -2  -6  -3 1683.32 50.8502  20
   2  -6   4 2117.73 73.8858  99
   2  -6   4 1947.17 62.1695  33
   2  -6   4 1919.31 64.3488  25
  -2  -6  -4 2117.32 69.9698  49
  -2  -6  -4 2111.75 69.5480  38
   2  -6   5 1336.00 58.6042  99
  -2  -6  -5 1187.12 52.0727  38
  -2  -6  -5 1253.76 53.2158  49
   2  -6   5 1292.36 52.3059  25
   2  -6   6 133.394 24.0643 100
   2  -6   6 156.151 29.1327  99
  -2  -6  -6 126.870 24.9069  49
  -2  -6  -6 141.894 24.1845  38
  -2  -6  -6 163.517 25.1028  42
   2  -6   6 165.167 25.1105  25
  -2  -6  -6 143.934 27.5349  56
  -2  -6  -7 713.221 38.0282  56
   2  -6   7 722.263 38.9448  99
  -2  -6  -7 664.401 33.7124  49
  -2  -6  -7 701.998 33.5339  42
  -2  -6  -8 667.729 33.0605  56
  -2  -6  -8 655.797 27.8718  42
   2  -6   8 736.285 32.9617  99
   2  -5 -12 375.321 23.6188  94
  -2  -5  12 401.003 23.3810  73
   2  -5 -11 41.1753 17.6430  93
   2  -5 -11 44.8750 23.9520  94
  -2  -5  11 37.3127 16.1449 101
  -2  -5  10 1749.17 52.7268  24
   2  -5 -10 1667.58 57.8299  93
  -2  -5  10 1648.34 50.3572 101
  -2  -5   9 21006.6 197.174 101
   2  -5  -9 19758.3 179.468  82
  -2  -5   8 8543.89 218.864  19
   2  -5  -8 8720.77 130.637  82
   2  -5  -7 44109.1 352.097  82
   2  -5  -7 45913.3 403.213  70
  -2  -5   7 43262.1 313.866  25
  -2  -5   7 41801.4 513.164  19
  -2  -5   7 42046.7 302.080  20
   2  -5  -7 46294.5 401.750  53
  -2  -5   7 42844.2 514.628  16
  -2  -5   6 6908.49 115.150  25
  -2  -5   6 6793.13 200.406  19
  -2  -5   6 6724.28 108.612  20
   2  -5  -6 7110.42 148.653  53
   2  -5  -6 6718.71 126.944  51
  -2  -5   6 6682.65 197.765  16
  -2  -5   5 3150.49 141.998  13
   2  -5  -5 2887.00 101.825 100
   2  -5  -5 3198.46 101.836  70
  -2  -5   5 3049.92 78.4300  25
   2  -5  -5 3224.93 101.288  53
   2  -5  -5 3007.08 88.0927  51
  -2  -5   5 2976.94 132.910  19
  -2  -5   5 2992.14 74.6679  20
   2  -5  -4 4328.74 90.4898  88
   2  -5  -4 4617.10 125.801 100
  -2  -5   4 4481.36 159.576  19
  -2  -5   4 4792.40 97.6949  20
   2  -5  -4 4303.43 82.6309  62
   2  -5  -4 4472.03 108.631  51
  -2  -5   4 4097.13 151.442  16
  -2  -5   4 4514.75 169.800  13
   2  -5  -3 18250.8 199.091  88
  -2  -5   3 18744.0 319.889  19
  -2  -5   3 20609.5 212.232  20
  -2  -5   3 19389.1 347.522   9
   2  -5  -3 19973.9 244.194  70
   2  -5  -3 18391.6 177.486  62
   2  -5  -3 19414.3 233.559  51
   2  -5  -3 19406.0 240.675  53
  -2  -5   3 18555.5 318.581  16
  -2  -5   3 18527.7 347.196  13
   2  -5  -2 4609.89 99.3357  88
  -2  -5   2 4658.30 98.3387  20
  -2  -5   2 4528.34 167.115   9
   2  -5  -2 4469.22 81.8575  62
   2  -5  -2 4763.14 114.062  53
  -2  -5   2 4478.07 169.396  13
  -2  -5   1 88450.0 805.352  13
   2  -5  -1 92163.1 626.605 100
   2  -5  -1 88676.5 549.686  88
  -2  -5   1 91013.6 539.488  20
   2  -5  -1 86452.4 544.192  67
  -2  -5   1 87176.8 493.940  30
   2  -5  -1 86807.0 570.065  53
  -2  -5   1 89828.9 796.936   9
  -2  -5   0 17598.2 333.203  13
   2  -5   0 17990.1 235.990  99
  -2  -5   0 17144.8 318.576   9
   2  -5   0 17449.9 201.295  67
   2  -5   0 17327.9 207.600  53
   2  -5   0 17030.1 193.366  25
  -2  -5   0 17712.7 180.491  30
  -2  -5  -1 8852.09 227.565   9
  -2  -5  -1 8577.30 136.401  72
   2  -5   1 9615.97 171.994  99
   2  -5   1 8946.95 139.898  67
  -2  -5  -1 8888.56 221.114  12
  -2  -5  -1 9145.45 241.445  13
   2  -5   1 9660.49 166.662  33
   2  -5   1 9055.85 144.499  25
  -2  -5  -1 9274.98 130.724  30
   2  -5   2 9164.86 166.668  99
   2  -5   2 8867.70 140.238  67
  -2  -5  -2 8912.79 231.894   9
  -2  -5  -2 8819.92 222.085  12
  -2  -5  -2 8944.65 240.878  13
   2  -5   2 9607.75 164.240  33
   2  -5   2 9103.89 151.947  25
  -2  -5  -2 9505.85 133.381  30
  -2  -5  -2 9301.58 156.829  38
   2  -5   3 2354.08 87.3777  99
   2  -5   3 2199.32 70.1293  67
  -2  -5  -3 2172.66 119.956   9
  -2  -5  -3 2228.38 112.076  12
  -2  -5  -3 2305.15 79.1652  38
   2  -5   3 2379.66 81.6605  33
   2  -5   3 2181.46 78.0936  25
  -2  -5  -3 2289.37 68.2036  30
   2  -5   4 4094.66 110.750  99
   2  -5   4 3971.45 94.4849  61
   2  -5   4 3970.52 91.1501  67
   2  -5   4 4062.59 100.823  33
   2  -5   4 3988.14 103.766  25
  -2  -5  -4 3965.99 101.225  38
  -2  -5  -4 4123.57 89.5805  30
  -2  -5  -4 3683.20 156.339  13
   2  -5   5 444.292 46.1551  99
   2  -5   5 406.333 37.5019  61
   2  -5   5 470.960 37.6614  67
  -2  -5  -5 359.143 27.8729  20
  -2  -5  -5 430.570 39.9511  49
  -2  -5  -5 456.884 41.5028  38
   2  -5   5 456.009 37.9537  33
   2  -5   5 460.380 41.4424  25
  -2  -5  -5 515.991 39.0610  30
  -2  -5  -6 7221.55 129.337  38
  -2  -5  -6 6965.07 128.241  49
   2  -5   6 7454.87 142.041  99
   2  -5   6 7145.75 120.990  61
   2  -5   6 7241.28 113.801  67
   2  -5   7 9010.97 128.200  61
  -2  -5  -7 8810.98 146.070  56
   2  -5   7 8636.00 114.339  67
   2  -5   7 8847.28 141.340  25
  -2  -5  -7 9063.31 120.149  30
  -2  -5  -7 8500.88 133.782  49
  -2  -5  -7 8365.66 131.922  38
  -2  -5  -8 460.911 32.9713  49
   2  -5   8 478.802 31.5056  61
  -2  -5  -8 506.867 40.1178  56
   2  -5   9 1239.04 47.7169  99
  -2  -5  -9 1272.82 48.8680  56
  -2  -5  -9 1194.29 42.7542  81
   2  -5  10 3650.77 62.1095  99
  -2  -5 -10 3570.73 64.5793  56
   2  -4 -13 5694.49 83.2538  92
   2  -4 -13 6088.69 84.3582  94
   2  -4 -12 3570.48 82.2909  94
  -2  -4  12 3463.59 65.6449 102
   2  -4 -11 2144.15 74.9112  94
   2  -4 -11 2078.17 67.1995  93
   2  -4 -11 2047.66 65.3389  47
  -2  -4  10 201.548 49.2008  19
   2  -4 -10 197.598 36.0291  93
   2  -4 -10 218.477 32.7860  47
   2  -4 -10 284.262 29.8714  82
  -2  -4   9 11283.8 262.057  19
   2  -4  -9 11192.4 160.388  82
   2  -4  -9 11538.1 172.360  83
   2  -4  -9 11147.7 169.095  47
  -2  -4   9 11348.3 250.267  15
  -2  -4   9 11206.4 260.094  16
  -2  -4   8 22579.7 378.514  19
   2  -4  -8 21974.3 245.387  82
   2  -4  -8 22885.4 250.477  83
   2  -4  -8 22067.8 245.922  47
  -2  -4   8 22340.9 374.619  16
  -2  -4   7 6137.87 102.204  25
   2  -4  -7 6552.03 135.625  82
   2  -4  -7 6904.74 153.396  70
   2  -4  -7 6193.64 124.109  83
  -2  -4   7 6623.10 201.221  19
   2  -4  -7 6605.58 147.452  53
   2  -4  -7 6646.62 131.578  51
   2  -4  -7 6154.56 123.077  47
  -2  -4   7 6616.12 195.039  15
  -2  -4   7 6353.39 197.137  16
   2  -4  -6 1885.44 82.3875  70
  -2  -4   6 1689.25 54.7028  20
  -2  -4   6 1753.90 105.101  19
   2  -4  -6 1752.88 59.6153  62
   2  -4  -6 1862.53 80.3387  53
   2  -4  -6 1783.68 72.0702  51
  -2  -4   6 1756.53 104.994  16
   2  -4  -5 8286.64 134.113  88
   2  -4  -5 8584.41 169.141 100
   2  -4  -5 9182.79 169.797  70
   2  -4  -5 8200.05 122.890  62
  -2  -4   5 8692.60 219.085  16
   2  -4  -5 8960.71 165.042  53
   2  -4  -5 8600.95 151.612  51
  -2  -4   5 8756.24 127.628  20
  -2  -4   5 9008.89 223.146  19
  -2  -4   4 684.182 38.6091  20
  -2  -4   4 678.188 66.3170  19
   2  -4  -4 573.522 40.9638  88
   2  -4  -4 576.137 37.3213  62
   2  -4  -4 645.887 50.5892  70
   2  -4  -4 607.781 47.7768  51
   2  -4  -4 634.123 49.9385  53
  -2  -4   4 592.761 69.3522  13
  -2  -4   4 610.703 63.3351  16
  -2  -4   3 4280.41 143.858  19
   2  -4  -3 4152.25 113.562 100
   2  -4  -3 4012.60 95.5509  88
   2  -4  -3 4027.72 83.6354  62
   2  -4  -3 4341.05 108.778  70
   2  -4  -3 4270.68 98.0120  67
   2  -4  -3 4226.51 105.815  53
  -2  -4   3 4464.58 163.484  13
  -2  -4   3 4077.36 140.105  16
  -2  -4   2 3889.13 130.750  16
  -2  -4   2 3960.67 152.174  13
   2  -4  -2 3948.21 108.153 100
  -2  -4   2 3846.70 132.279  19
   2  -4  -2 3844.87 81.3168  62
   2  -4  -2 3925.01 94.5558  67
   2  -4  -2 4023.43 99.3398  53
  -2  -4   2 4040.19 73.3462  30
  -2  -4   1 9007.48 223.521  13
  -2  -4   1 9341.52 231.133   9
   2  -4  -1 8994.90 161.300 100
   2  -4  -1 9058.71 159.867  99
   2  -4  -1 8493.98 121.575  62
   2  -4  -1 9024.88 142.458  67
   2  -4  -1 8664.19 140.649  53
   2  -4  -1 8498.39 122.641  25
  -2  -4   1 9219.10 116.788  30
   2  -4   0 42648.4 375.575  99
  -2  -4   0 42520.0 510.872   9
   2  -4   0 42827.0 340.699  67
  -2  -4   0 42234.9 497.243  13
   2  -4   0 41043.0 323.515  25
   2  -4   1 39395.2 357.196  99
   2  -4   1 38870.8 337.322  20
   2  -4   1 34944.8 313.368  61
   2  -4   1 38999.3 340.858  33
   2  -4   1 37690.0 320.008  25
  -2  -4  -1 36387.8 249.609  32
  -2  -4  -1 37319.1 468.564  13
  -2  -4  -1 36918.5 466.594   9
  -2  -4  -2 6521.22 194.572   9
   2  -4   2 7017.16 142.386  99
   2  -4   2 6501.49 126.700  61
   2  -4   2 7112.88 136.694  33
   2  -4   2 6857.30 132.367  25
  -2  -4  -2 6830.66 98.0595  32
  -2  -4  -2 6522.52 187.999  12
  -2  -4  -2 6674.89 198.078  13
  -2  -4  -3 5989.79 184.462  12
  -2  -4  -3 6382.00 197.143  13
  -2  -4  -3 5924.79 188.266   9
   2  -4   3 6199.97 136.815  99
   2  -4   3 6154.85 126.074  61
   2  -4   3 5798.61 107.281  45
   2  -4   3 6447.07 130.512  33
   2  -4   3 6303.52 129.422  25
  -2  -4  -3 6212.28 97.7423  32
  -2  -4  -3 6019.89 121.497  38
  -2  -4  -4 14526.0 300.800   9
   2  -4   4 15630.7 203.664  33
  -2  -4  -4 14804.8 161.192  32
   2  -4   4 15578.8 207.808  25
  -2  -4  -4 15381.7 176.086  30
  -2  -4  -4 14588.4 192.812  38
   2  -4   4 14570.9 199.810  61
   2  -4   4 14056.1 170.517  45
  -2  -4  -4 14155.1 281.908  12
  -2  -4  -4 14565.6 302.000  13
  -2  -4  -5 4646.53 175.855   9
   2  -4   5 4853.32 111.013  33
  -2  -4  -5 4705.73 91.3904  32
  -2  -4  -5 4901.69 98.5002  30
   2  -4   5 4764.86 114.233  61
  -2  -4  -5 4376.72 105.770  38
  -2  -4  -5 4477.55 108.057  49
   2  -4   5 4680.46 93.5585  45
  -2  -4  -5 4317.37 157.402  12
  -2  -4  -5 4327.10 166.546  13
  -2  -4  -6 2377.78 115.713  12
  -2  -4  -6 2394.23 126.694  13
  -2  -4  -6 2656.98 137.486   9
   2  -4   6 2789.67 94.9926  99
  -2  -4  -6 2611.99 82.0045  49
  -2  -4  -6 2543.96 80.6169  38
   2  -4   6 2708.38 68.4666  45
  -2  -4  -6 2799.26 73.0065  32
   2  -4   6 2867.13 90.9971  25
   2  -4   6 2681.91 87.5401  61
   2  -4   7 304.723 41.0416  99
  -2  -4  -7 218.197 31.2640  49
  -2  -4  -7 291.782 34.4114  38
   2  -4   7 273.241 37.5751  25
  -2  -4  -7 291.590 33.2023  30
  -2  -4  -7 283.647 40.3587  56
   2  -4   7 327.541 39.2591  61
   2  -4   8 2329.86 79.8480  99
  -2  -4  -8 2319.78 78.0306  42
  -2  -4  -8 2399.04 64.2299  30
   2  -4   8 2282.97 75.9238  25
   2  -4   8 2338.62 81.6701  57
  -2  -4  -8 2224.21 78.5859  56
   2  -4   8 2370.85 78.0391  61
   2  -4   9 792.463 46.8931  99
   2  -4   9 808.714 46.8104  61
  -2  -4  -9 768.056 48.2233  56
   2  -4   9 808.553 48.4685  57
  -2  -4  -9 800.004 46.6355  42
  -2  -4  -9 702.184 34.8740  30
  -2  -4 -10 2809.78 70.4563  81
  -2  -4 -10 2716.97 70.9165  42
   2  -4  10 2808.79 69.4058  61
  -2  -4 -10 2598.88 71.1155  56
   2  -4  10 2774.94 71.3597  57
   2  -4  10 2681.21 66.8174  99
  -2  -4 -11 11984.8 120.028  81
  -2  -4 -11 12346.1 134.677  58
   2  -3 -14 1395.83 43.5254  92
  -2  -3  14 1448.36 38.1855 102
   2  -3 -13 45.8063 18.1978  93
   2  -3 -13 66.2358 25.5014  94
  -2  -3  13 64.6496 19.9794  22
   2  -3 -12 2991.78 86.8579  94
   2  -3 -12 2900.28 77.0682  93
  -2  -3  12 3087.63 73.4526  24
   2  -3 -11 1448.43 54.8609  82
   2  -3 -11 1545.30 71.8335  94
   2  -3 -11 1561.38 67.0605  93
  -2  -3  11 1574.43 63.1251  17
  -2  -3  11 1529.61 98.9333  19
   2  -3 -11 1540.24 69.1516  47
  -2  -3  11 1598.54 57.8763  24
   2  -3 -10 5644.61 130.818  93
   2  -3 -10 5497.53 113.418  82
  -2  -3  10 5924.25 178.525  15
  -2  -3  10 5688.73 188.444  16
   2  -3 -10 5796.80 132.499  47
   2  -3  -9 2086.31 76.3751  82
   2  -3  -9 2193.02 90.7140  70
   2  -3  -9 2102.29 81.2981  83
  -2  -3   9 2234.25 121.963  16
  -2  -3   9 2165.47 112.834  15
  -2  -3   9 1876.53 104.982  14
   2  -3  -9 2241.07 84.5769  47
   2  -3  -8 876.810 54.5186  82
   2  -3  -8 874.261 54.8406  83
   2  -3  -8 796.755 54.5105  47
  -2  -3   8 863.949 80.1212  16
  -2  -3   8 872.179 75.4076  15
  -2  -3   8 800.384 70.2916  14
   2  -3  -7 7563.21 145.849  82
   2  -3  -7 7638.74 157.719  70
   2  -3  -7 7438.98 138.617  83
   2  -3  -7 7541.51 121.426  62
   2  -3  -7 7825.85 156.474  53
   2  -3  -7 7453.11 141.641  47
   2  -3  -7 7505.17 140.093  51
  -2  -3   7 7548.14 210.277  16
  -2  -3   7 7603.59 200.904  15
  -2  -3   7 7266.06 181.839  14
  -2  -3   6 2467.19 109.894   3
   2  -3  -6 2514.16 75.5764  88
   2  -3  -6 2853.46 94.5849  70
   2  -3  -6 2619.48 77.1946  83
  -2  -3   6 2695.82 63.1744  20
   2  -3  -6 2632.51 71.8588  62
   2  -3  -6 2739.15 90.4747  53
   2  -3  -6 2643.10 79.6161  47
   2  -3  -6 2693.70 84.2885  51
  -2  -3   6 2744.43 122.209  16
  -2  -3   6 2515.57 101.522  14
  -2  -3   5 3671.89 125.746   3
   2  -3  -5 3967.51 104.505  70
   2  -3  -5 3821.08 90.6770  88
   2  -3  -5 3844.71 83.3858  62
   2  -3  -5 3976.20 102.599  53
   2  -3  -5 3988.03 99.6400  51
  -2  -3   5 4046.37 140.568  16
  -2  -3   4 3371.85 111.654   3
   2  -3  -4 3602.12 88.4189  88
   2  -3  -4 3522.87 98.8796 100
   2  -3  -4 3607.51 94.0095  70
   2  -3  -4 3435.22 85.0721  67
   2  -3  -4 3478.48 78.6564  62
   2  -3  -4 3524.37 93.1464  51
   2  -3  -4 3673.44 93.7164  53
  -2  -3   4 3580.08 126.964  16
  -2  -3   3 10069.3 199.775  19
   2  -3  -3 10503.6 162.672 100
   2  -3  -3 10915.4 154.433  88
   2  -3  -3 10490.0 148.298  67
   2  -3  -3 10354.6 135.242  62
   2  -3  -3 10653.5 153.390  70
   2  -3  -3 10291.1 148.981  53
  -2  -3   3 10523.9 203.138  16
  -2  -3   2 3200.79 107.512  19
   2  -3  -2 3459.32 84.1974  67
   2  -3  -2 3244.59 78.6372  70
   2  -3  -2 3519.95 78.3839  62
   2  -3  -2 3379.90 91.0695 100
   2  -3  -2 3175.22 77.4247  53
  -2  -3   2 3727.46 133.803  13
  -2  -3   2 3325.59 107.504  16
   2  -3  -1 25139.5 254.235 100
   2  -3  -1 25042.6 260.671  99
   2  -3  -1 25681.9 240.825  67
   2  -3  -1 24575.1 213.132  64
   2  -3  -1 24962.4 211.820  25
  -2  -3   1 25787.1 349.235  13
  -2  -3   0 2612.31 111.029  13
   2  -3   0 2255.10 78.2378   4
  -2  -3   0 2869.25 120.014   9
   2  -3   0 2673.50 81.6032  99
   2  -3   0 2463.48 68.9078  45
   2  -3   0 2509.88 63.7948  64
   2  -3   0 2501.30 76.2575  61
   2  -3   0 2620.47 68.6625  25
  -2  -3  -1 62.2041 37.6341   9
   2  -3   1 82.8252 27.4627  61
   2  -3   1 52.0495 19.8797  64
   2  -3   1 58.4177 24.3949  33
   2  -3   1 54.2925 20.8195  25
   2  -3   1 52.7813 23.3233  45
  -2  -3  -1 34.2772 34.2243  13
  -2  -3  -2 2263.49 110.720   9
   2  -3   2 2470.64 76.3117  33
   2  -3   2 2301.44 71.1828  25
  -2  -3  -2 2214.85 49.4416  28
   2  -3   2 2218.65 61.0037  64
   2  -3   2 2244.83 75.9256  61
   2  -3   2 2334.19 70.1012  45
  -2  -3  -2 2345.32 107.517  13
  -2  -3  -3 8429.88 204.891  13
  -2  -3  -3 8548.07 213.382   9
   2  -3   3 8894.02 156.239  99
   2  -3   3 8460.73 146.223  84
  -2  -3  -3 7979.01 95.7307  21
   2  -3   3 8166.41 117.571  64
   2  -3   3 8635.80 151.407  57
   2  -3   3 8478.94 145.499  61
   2  -3   3 8379.10 133.061  45
   2  -3   3 8754.86 142.933  33
   2  -3   3 8152.02 138.020  25
  -2  -3  -3 7870.82 126.571  38
  -2  -3  -3 8212.88 101.649  28
  -2  -3  -4 2989.11 129.223  12
  -2  -3  -4 3191.46 129.512  13
  -2  -3  -4 3110.62 137.194   9
   2  -3   4 3293.39 97.4931  99
   2  -3   4 3037.25 90.6306  84
  -2  -3  -4 2991.70 62.2973  21
   2  -3   4 2923.20 69.9478  64
   2  -3   4 3277.58 93.6666  61
   2  -3   4 3290.16 95.6278  57
   2  -3   4 3163.57 84.0738  45
   2  -3   4 3302.11 89.4624  33
  -2  -3  -4 3392.75 74.2476  32
  -2  -3  -4 3180.86 82.3792  38
  -2  -3  -4 3192.30 67.0501  28
  -2  -3  -5 7414.42 203.388  12
  -2  -3  -5 6835.95 193.750  13
  -2  -3  -5 6938.85 205.480   9
   2  -3   5 7102.28 127.894 101
   2  -3   5 7327.74 142.037  84
  -2  -3  -5 7096.93 101.690  21
   2  -3   5 7163.49 140.502  61
   2  -3   5 7496.81 147.289  57
   2  -3   5 6925.04 123.533  45
  -2  -3  -5 6574.71 121.468  49
  -2  -3  -5 6997.30 123.381  38
   2  -3   5 7331.44 133.762  33
  -2  -3  -5 7633.22 115.762  32
   2  -3   5 7506.43 138.117  25
  -2  -3  -5 7369.81 107.841  28
   2  -3   6 1566.87 102.877   4
  -2  -3  -6 1541.45 106.371   9
  -2  -3  -6 1767.47 60.6095  32
   2  -3   6 1805.30 72.2877  25
  -2  -3  -6 1649.09 55.4167  28
   2  -3   6 1656.22 72.7118  84
  -2  -3  -6 1568.48 51.8782  21
   2  -3   6 1696.26 74.7021  57
   2  -3   6 1736.10 73.9843  61
   2  -3   6 1567.73 61.5905  45
  -2  -3  -6 1595.84 61.9209  49
  -2  -3  -6 1594.83 60.7942  38
  -2  -3  -6 1619.13 102.487  12
   2  -3   7 1756.24 110.896   4
  -2  -3  -7 1811.39 117.846   9
  -2  -3  -7 1966.59 64.1293  32
  -2  -3  -7 1891.26 61.8593  30
   2  -3   7 1971.36 74.8395  25
  -2  -3  -7 1887.60 60.7561  28
   2  -3   7 1892.53 78.5443  84
  -2  -3  -7 1739.20 56.6970  21
  -2  -3  -7 1839.54 76.0744  56
   2  -3   7 1962.07 80.3328  57
   2  -3   7 1941.86 79.3590  61
   2  -3   7 1865.31 64.9226  45
  -2  -3  -7 1595.75 100.367  12
   2  -3   8 2202.72 83.9765  84
  -2  -3  -8 2051.20 61.6733  21
   2  -3   8 2263.44 84.1193  61
   2  -3   8 2295.33 83.7601  57
  -2  -3  -8 2100.73 79.3413  56
   2  -3   8 2113.88 64.2877  45
  -2  -3  -8 2130.69 79.6711  42
  -2  -3  -8 2218.23 67.6256  32
  -2  -3  -8 2227.01 63.4886  30
   2  -3   9 7437.58 135.262  99
   2  -3   9 7610.27 144.206  84
  -2  -3  -9 7312.03 113.814  21
   2  -3   9 7564.07 140.565  57
  -2  -3  -9 7433.02 140.072  56
   2  -3   9 7828.20 145.688  61
  -2  -3  -9 7337.45 136.393  42
  -2  -3  -9 7448.11 116.332  32
  -2  -3  -9 7230.14 104.397  30
   2  -3  10 2905.92 83.9224  84
  -2  -3 -10 2661.30 66.8787  21
  -2  -3 -10 2687.34 69.4375  41
  -2  -3 -10 2794.48 81.5881  42
   2  -3  10 2635.21 72.1360  99
  -2  -3 -10 2793.17 81.0163  56
   2  -3  10 2786.78 79.1325  57
   2  -3  10 2934.10 84.0174  61
  -2  -3 -11 859.456 36.5596  41
  -2  -3 -11 882.669 44.2937  42
  -2  -3 -11 930.807 46.2848  81
   2  -3  11 919.448 44.6387  84
  -2  -3 -11 814.699 41.1310  59
  -2  -3 -11 973.753 49.6209  58
   2  -3  11 893.637 41.1460  57
   2  -3  11 966.952 46.6994  61
  -2  -3 -12 2315.31 55.0450  81
   2  -3  12 2505.07 56.3181  61
  -2  -3 -12 2383.85 59.4722  58
   2  -2 -14 1282.04 36.7742  93
  -2  -2  14 1469.08 41.8856  57
  -2  -2  13 7366.98 112.651  22
   2  -2 -13 7182.78 125.630  94
   2  -2 -13 6825.19 109.341  93
  -2  -2  13 7033.86 102.227  24
  -2  -2  12 3620.35 90.8818  17
  -2  -2  12 3772.13 89.5232  22
   2  -2 -12 3500.51 99.3984  94
   2  -2 -12 3626.95 92.9632  93
  -2  -2  12 3717.86 82.7513  24
   2  -2 -12 3612.47 82.5910  82
  -2  -2  11 135.659 38.8790  15
  -2  -2  11 115.082 42.7640  14
   2  -2 -11 113.593 29.5369  82
   2  -2 -11 123.594 32.6380  93
   2  -2 -11 82.4490 35.1207  94
  -2  -2  11 139.138 29.4239  17
   2  -2 -11 104.953 35.7978  47
  -2  -2  11 143.424 25.7612  24
   2  -2 -10 64798.7 500.841  93
   2  -2 -10 63863.1 504.410  94
  -2  -2  10 62891.0 606.792  15
  -2  -2  10 63035.9 641.265  14
   2  -2 -10 64383.7 465.299  82
   2  -2  -9 14903.9 218.502  93
   2  -2  -9 15122.3 204.620  82
   2  -2  -9 15526.1 222.784  47
  -2  -2   9 14900.2 276.760  15
  -2  -2   9 14677.4 285.387  14
   2  -2  -8 123.764 32.1014  82
  -2  -2   8 121.474 41.8751   3
   2  -2  -8 140.721 33.9813  47
  -2  -2   8 95.1004 35.6472  15
  -2  -2   8 118.258 41.6983  14
   2  -2  -7 7661.93 140.741  82
   2  -2  -7 7686.57 148.735  70
   2  -2  -7 7429.78 132.630  83
  -2  -2   7 7023.92 189.780   3
   2  -2  -7 7199.32 116.458  62
   2  -2  -7 7496.28 136.796  47
  -2  -2   7 7198.89 182.879  15
  -2  -2   7 7586.72 183.008  14
   2  -2  -6 14567.6 176.288  88
   2  -2  -6 14983.4 201.578  70
   2  -2  -6 14371.9 174.238  83
  -2  -2   6 14295.8 254.942   3
   2  -2  -6 14462.1 163.153  62
   2  -2  -6 14551.1 180.257  47
  -2  -2   6 14812.2 239.977  14
   2  -2  -5 53237.6 372.113  88
   2  -2  -5 53062.2 393.803  70
  -2  -2   5 53854.1 495.601   3
   2  -2  -5 52424.8 348.607  62
  -2  -2   5 53080.1 460.149  14
   2  -2  -4 1641.50 59.3374  70
  -2  -2   4 1794.75 77.9692   3
   2  -2  -4 1815.13 63.5909 100
   2  -2  -4 1731.98 60.8585  88
   2  -2  -4 1770.67 55.3316  62
   2  -2  -4 1645.66 56.8177  67
  -2  -2   4 1670.54 68.8071  14
   2  -2  -3 26523.0 222.249  62
  -2  -2   3 26295.6 281.547   3
   2  -2  -2 58963.6 363.026  64
  -2  -2   2 58139.8 414.438   3
   2  -2  -1 1056.47 42.7548  64
  -2  -2   1 1109.92 67.0352  13
  -2  -2   1 1028.25 50.9883  16
   2  -2  -1 934.731 41.0387   4
   2  -2   0 7469.21 135.998   4
  -2  -2   0 8323.55 181.547   9
   2  -2   0 7796.76 115.635  33
   2  -2   0 7820.11 107.125  25
   2  -2   0 7724.84 107.772  74
   2  -2   0 7987.87 113.524  64
   2  -2   0 7856.19 122.812  61
   2  -2   0 7881.30 116.673  45
  -2  -2   0 7996.21 166.121  13
  -2  -2  -1 89106.1 638.490  13
   2  -2   1 89682.9 616.702   4
  -2  -2  -1 92729.1 694.378   9
   2  -2   1 88867.6 542.012  99
   2  -2   1 89954.9 500.731  74
  -2  -2  -1 87628.4 444.736  21
   2  -2   1 88377.0 511.893  54
   2  -2   1 91161.0 510.866  64
   2  -2   1 86980.3 535.311  61
   2  -2   1 90468.3 519.557  45
   2  -2   1 88879.9 503.057  25
   2  -2   2 202714. 1151.16   4
  -2  -2  -2 211363. 1206.11   9
   2  -2   2 203967. 1020.16  99
   2  -2   2 204889. 970.115  74
  -2  -2  -2 202454. 913.113  21
   2  -2   2 200194. 1014.48  57
   2  -2   2 204827. 994.068  54
   2  -2   2 200921. 1017.55  61
  -2  -2  -2 200724. 1196.24  12
  -2  -2  -2 200158. 1139.17  13
   2  -2   2 212509. 1006.87  33
   2  -2   2 201173. 980.624  25
   2  -2   3 25262.8 330.223   4
  -2  -2  -3 26975.9 352.080   9
   2  -2   3 26328.5 255.741  99
   2  -2   3 25681.2 222.204  74
  -2  -2  -3 26261.7 197.843  21
   2  -2   3 26057.4 241.983  54
   2  -2   3 26244.4 256.213  57
   2  -2   3 25739.0 256.422  61
   2  -2   3 26846.7 244.842  33
  -2  -2  -3 25595.6 189.936  31
  -2  -2  -3 25314.3 214.674  38
  -2  -2  -3 26668.4 357.116  12
  -2  -2  -3 25114.2 312.584  13
   2  -2   4 2566.70 75.1796  33
  -2  -2  -4 2627.24 58.5591  31
   2  -2   4 2483.51 64.8382  74
   2  -2   4 2481.63 79.7403  84
  -2  -2  -4 2592.97 60.1876  21
   2  -2   4 2507.43 74.2207  54
   2  -2   4 2624.07 80.3019  57
   2  -2   4 2485.73 81.3211  61
  -2  -2  -4 2577.93 115.925  12
   2  -2   4 2484.85 109.515   4
  -2  -2  -4 2533.57 114.152   9
  -2  -2  -5 7884.81 203.983   9
   2  -2   5 7335.72 195.736   4
  -2  -2  -5 8100.96 108.783  31
   2  -2   5 7673.10 133.280  25
  -2  -2  -5 8084.07 111.672  28
   2  -2   5 7356.30 109.879  24
   2  -2   5 7572.86 112.129  74
   2  -2   5 7998.67 146.428  84
  -2  -2  -5 7897.59 108.201  21
   2  -2   5 7823.93 131.821  54
   2  -2   5 8033.00 147.024  61
   2  -2   5 7847.97 141.423  57
   2  -2   5 7426.52 132.138  43
  -2  -2  -5 7548.61 199.011  12
  -2  -2  -6 8188.93 120.162  32
   2  -2   6 7437.04 120.050  24
  -2  -2  -6 8157.20 114.118  31
   2  -2   6 7807.13 138.923  25
  -2  -2  -6 8081.67 117.372  28
   2  -2   6 7773.07 148.602  84
  -2  -2  -6 7805.43 113.373  21
   2  -2   6 8151.50 149.607  57
  -2  -2  -6 7708.52 138.111  56
   2  -2   6 7517.48 129.141  54
   2  -2   6 8042.90 151.135  61
   2  -2   6 7826.86 140.254  43
   2  -2   6 7424.36 207.526   4
  -2  -2  -6 7842.80 213.549   9
  -2  -2  -7 5223.34 183.539   9
   2  -2   7 5379.57 107.173  24
  -2  -2  -7 6065.40 107.411  32
  -2  -2  -7 5747.05 100.234  31
  -2  -2  -7 5866.77 103.363  28
   2  -2   7 5941.94 134.891  84
  -2  -2  -7 5721.95 100.357  21
  -2  -2  -7 5354.88 118.407  56
   2  -2   7 5414.43 106.706  54
   2  -2   7 5908.25 133.502  61
   2  -2   7 6001.82 130.608  57
   2  -2   7 5627.70 121.106  43
  -2  -2  -7 5274.71 175.764  12
  -2  -2  -8 9070.65 251.265   9
   2  -2   8 9247.35 143.864  24
  -2  -2  -8 10552.2 143.541  28
   2  -2   8 10084.0 177.638  84
  -2  -2  -8 10002.7 137.036  21
  -2  -2  -8 9385.49 159.492  56
   2  -2   8 10174.7 169.887  57
   2  -2   8 10392.1 178.528  61
   2  -2   8 9682.03 158.550  43
  -2  -2  -8 9835.57 162.134  42
  -2  -2  -8 8831.30 230.517  12
   2  -2   9 21013.7 257.557  84
  -2  -2  -9 21116.6 207.793  21
  -2  -2  -9 19793.0 234.731  56
   2  -2   9 21109.3 243.094  57
   2  -2   9 21378.8 257.448  61
   2  -2   9 20494.5 229.874  43
  -2  -2  -9 20607.4 238.096  42
   2  -2   9 19566.6 213.311  24
  -2  -2  -9 21622.8 208.666  32
  -2  -2  -9 19992.6 183.767  30
  -2  -2  -9 21291.3 211.518  28
  -2  -2 -10 31811.8 306.783  81
   2  -2  10 31662.7 309.387  84
  -2  -2 -10 30640.6 253.975  21
   2  -2  10 30329.7 280.408  57
  -2  -2 -10 30002.3 284.049  56
   2  -2  10 31242.6 304.921  61
   2  -2  10 30314.7 252.937  45
  -2  -2 -10 31310.2 281.340  41
  -2  -2 -10 31088.8 289.852  42
  -2  -2 -10 31802.6 251.566  32
  -2  -2 -11 9731.64 153.171  58
   2  -2  11 9475.62 147.172  61
  -2  -2 -11 9355.49 124.577  21
  -2  -2 -11 9225.26 132.334  41
  -2  -2 -11 9212.73 138.769  42
  -2  -2 -11 9463.92 146.937  81
   2  -2  11 9422.81 147.470  84
   2  -2  12 3844.24 81.2170  84
   2  -2  12 3969.06 82.0009  61
  -2  -2 -12 4048.78 86.2435  58
   2  -2  13 3306.34 58.2258  84
  -2  -2 -13 3045.53 59.6246  58
   2  -1 -15 2219.05 53.8605  92
  -2  -1  15 1972.45 43.4026  57
   2  -1 -14 3166.01 64.8909  93
  -2  -1  14 3426.39 66.6963  63
  -2  -1  13 704.289 39.6581  22
   2  -1 -13 638.367 40.6535  93
  -2  -1  13 652.458 36.2867  37
  -2  -1  12 8622.85 144.607  17
  -2  -1  12 8437.58 134.316  22
   2  -1 -12 8104.86 150.676  94
   2  -1 -12 8061.36 141.361  93
  -2  -1  12 8063.92 119.221  24
  -2  -1  12 8267.53 126.074  37
   2  -1 -12 8347.36 134.003  82
  -2  -1  11 8454.56 224.268  14
   2  -1 -11 8948.41 165.762  94
   2  -1 -11 8939.34 158.852  93
   2  -1 -11 8866.22 146.992  82
  -2  -1  11 9077.51 151.637  17
   2  -1 -11 8807.62 154.600  40
  -2  -1  11 9182.17 136.643  37
  -2  -1  11 8968.99 132.678  24
  -2  -1  10 29549.9 374.434  15
  -2  -1  10 29377.0 419.120  14
   2  -1 -10 30288.6 311.934  93
   2  -1 -10 30146.0 290.440  82
  -2  -1  10 30620.3 291.672  17
   2  -1 -10 28953.3 298.112  40
  -2  -1  10 29490.0 256.719  24
   2  -1  -9 21751.4 257.938  93
  -2  -1   9 21155.6 310.869   8
   2  -1  -9 22160.0 245.199  82
   2  -1  -9 21653.0 248.546  40
   2  -1  -9 22745.0 267.701  47
  -2  -1   9 21302.9 315.066  15
  -2  -1   9 21841.9 347.466  14
   2  -1  -8 15506.8 209.943  93
   2  -1  -8 15737.4 210.830  94
   2  -1  -8 15639.5 199.040  82
  -2  -1   8 15114.7 254.359  15
  -2  -1   8 15497.9 279.879  14
   2  -1  -8 14854.6 190.979  40
   2  -1  -8 15777.5 209.428  47
  -2  -1   8 15023.2 297.831   3
  -2  -1   8 15431.6 246.969   8
   2  -1  -7 35612.7 307.535  82
  -2  -1   7 33399.6 372.161  15
   2  -1  -7 34551.1 266.932  62
   2  -1  -7 34165.6 307.713  47
  -2  -1   7 35265.8 362.278   8
  -2  -1   7 35178.1 435.941   3
   2  -1  -6 987.408 42.6779  62
  -2  -1   6 1017.73 56.9409   8
   2  -1  -6 929.451 61.4705   7
  -2  -1   6 970.179 69.2243   3
   2  -1  -6 979.264 47.2541  47
   2  -1  -6 1024.38 47.3986  51
   2  -1  -6 1043.77 50.7069  82
   2  -1  -5 1331.32 46.4987  62
   2  -1  -5 1262.78 49.4051  51
  -2  -1   5 1282.29 60.0825   8
   2  -1  -5 1162.76 59.5998   7
  -2  -1   5 1333.32 74.1658   3
   2  -1  -5 1262.70 53.2164  70
   2  -1  -4 2515.35 51.1626  33
   2  -1  -4 2588.94 76.9235   7
   2  -1  -3 8389.55 98.4535  33
   2  -1  -3 8153.12 121.147   7
   2  -1  -2 9310.94 106.710  33
  -2  -1   2 9952.49 146.459   3
   2  -1  -1 65297.0 374.575  33
  -2  -1   1 65755.4 413.053   3
  -2  -1   1 65907.4 446.784   1
   2  -1   0 70091.1 404.449  33
  -2  -1   0 69601.4 488.525  13
   2  -1   0 70663.5 560.854  11
   2  -1   1 56766.0 356.640  33
   2  -1   1 57732.0 451.513   4
  -2  -1  -1 60071.3 472.855   9
  -2  -1  -1 58726.4 486.320  12
  -2  -1  -1 55331.5 412.830  13
  -2  -1  -2 7555.28 166.751  12
   2  -1   2 7143.09 174.773  11
   2  -1   2 7159.32 153.671   4
  -2  -1  -2 7045.50 148.688   9
  -2  -1  -3 13167.7 226.157  12
   2  -1   3 12723.6 242.409  11
   2  -1   3 12723.6 221.035   4
  -2  -1  -3 13540.1 219.522   9
   2  -1   3 11807.6 156.682  90
   2  -1   3 12940.2 153.482  74
   2  -1   3 12222.8 160.172  84
  -2  -1  -3 12792.2 131.794  21
   2  -1   3 12230.8 133.415  24
   2  -1   3 12620.9 148.793  65
   2  -1   3 12239.7 163.927  61
   2  -1   3 12566.2 159.068  54
   2  -1   3 12065.1 156.103  43
  -2  -1  -3 11908.8 116.577  29
   2  -1   4 33930.4 397.216   4
  -2  -1  -4 34477.3 382.251   9
  -2  -1  -4 33081.2 228.761  29
   2  -1   4 34042.3 262.468  24
   2  -1   4 34522.5 275.084  74
   2  -1   4 35188.6 304.755  84
  -2  -1  -4 35006.4 250.052  21
   2  -1   4 34319.9 303.224  61
   2  -1   4 34319.0 269.313  65
   2  -1   4 33650.3 282.258  57
   2  -1   4 34091.1 294.012  43
   2  -1   4 35022.6 294.244  54
  -2  -1  -4 34879.4 400.328  12
   2  -1   4 35283.6 435.068  11
  -2  -1  -5 36496.3 429.815  12
   2  -1   5 38882.2 471.056  11
   2  -1   5 35843.9 434.906   4
  -2  -1  -5 38779.9 435.548   9
   2  -1   5 37784.4 331.442  90
   2  -1   5 37484.2 295.112  74
   2  -1   5 37629.8 331.228  84
  -2  -1  -5 38408.0 274.339  21
   2  -1   5 36037.3 306.933  57
   2  -1   5 36723.5 319.848  43
   2  -1   5 37642.7 317.189  54
   2  -1   5 37327.4 293.426  24
  -2  -1  -5 38273.4 270.179  31
  -2  -1  -5 37627.6 254.867  29
  -2  -1  -6 4340.69 150.512  12
   2  -1   6 4264.84 159.310  11
  -2  -1  -6 4348.27 149.761   9
   2  -1   6 4522.54 111.864  90
   2  -1   6 4363.50 89.3993  74
   2  -1   6 4451.96 112.235  84
  -2  -1  -6 4504.85 87.0437  21
   2  -1   6 4223.90 100.203  60
  -2  -1  -6 4074.17 91.1977  56
   2  -1   6 4118.04 99.6798  57
   2  -1   6 4390.45 107.164  43
   2  -1   6 4339.94 102.873  54
  -2  -1  -6 4663.52 88.3793  31
   2  -1   6 4399.54 95.9610  24
  -2  -1  -7 8172.38 213.079  12
   2  -1   7 8329.98 222.337  11
   2  -1   7 8385.57 222.982   4
  -2  -1  -7 7509.86 179.669   6
  -2  -1  -7 8674.87 224.581   9
   2  -1   7 8872.07 163.362  90
   2  -1   7 9147.92 167.653  84
  -2  -1  -7 8916.62 127.002  21
  -2  -1  -7 8249.01 136.630  56
   2  -1   7 8386.85 146.984  60
   2  -1   7 8437.08 146.264  57
   2  -1   7 8574.61 154.135  43
   2  -1   7 8538.69 144.314  54
  -2  -1  -7 8526.80 139.692  42
  -2  -1  -7 9195.78 129.342  31
   2  -1   7 8615.63 141.153  24
  -2  -1  -7 9213.59 129.574  28
  -2  -1  -8 5310.03 178.031  12
   2  -1   8 4900.82 171.356  11
   2  -1   8 5071.15 179.507   4
  -2  -1  -8 5113.01 180.559   9
   2  -1   8 5751.20 133.987  90
   2  -1   8 5847.55 136.384  84
  -2  -1  -8 5675.18 104.028  21
   2  -1   8 5625.62 123.234  60
  -2  -1  -8 5143.30 110.734  56
   2  -1   8 5458.66 113.481  54
   2  -1   8 5513.71 117.987  57
   2  -1   8 5675.85 127.810  43
  -2  -1  -8 5342.73 112.957  42
  -2  -1  -8 6081.73 106.250  32
  -2  -1  -8 5883.88 105.706  31
  -2  -1  -8 5830.96 105.796  28
   2  -1   8 5547.01 114.970  24
   2  -1   9 2314.32 123.696   4
  -2  -1  -9 2257.77 126.872   9
   2  -1   9 2693.35 93.7510  90
  -2  -1  -9 2755.35 91.5289  81
  -2  -1  -9 2700.09 73.7540  21
   2  -1   9 2581.16 84.3259  60
   2  -1   9 2532.69 72.3149  54
   2  -1   9 2481.43 77.4849  57
  -2  -1  -9 2442.89 77.8477  56
   2  -1   9 2597.06 87.4192  43
  -2  -1  -9 2430.14 77.9960  42
  -2  -1  -9 2858.33 73.8841  32
   2  -1   9 2564.59 80.3469  24
  -2  -1  -9 2805.42 76.1693  28
   2  -1  10 9194.99 161.238  90
  -2  -1 -10 9577.26 164.122  81
  -2  -1 -10 9584.48 134.879  21
  -2  -1 -10 9571.85 165.258  58
   2  -1  10 9514.25 157.037  43
   2  -1  10 9229.33 145.690  24
  -2  -1 -10 9886.97 129.028  32
  -2  -1 -11 7565.21 138.629  58
   2  -1  11 7331.45 132.830  61
   2  -1  11 7212.90 119.054  24
   2  -1  11 7332.07 125.923  43
  -2  -1 -11 7479.81 135.659  81
  -2  -1 -12 2270.42 69.6096  58
   2  -1  12 2341.61 67.2952  61
   2  -1  12 2092.66 57.0824  24
  -2  -1 -12 2270.35 64.2903  41
  -2  -1 -12 2312.79 70.2765  81
  -2  -1 -13 1980.62 53.9492  81
   2  -1  13 2065.63 50.3631  61
  -2   0  15 1558.19 40.3081  63
   2   0 -15 1532.65 47.7500  87
   2   0 -14 2307.54 70.0421  92
   2   0 -14 2156.49 65.5519  91
   2   0 -14 2214.46 58.0425  93
  -2   0  14 2119.78 56.5523  37
  -2   0  14 2282.08 63.7157  35
   2   0 -13 4397.10 94.4024  93
  -2   0  13 4408.15 90.4311  37
  -2   0  13 4121.76 85.0211  22
   2   0 -12 58.1249 28.4532  93
  -2   0  12 40.4493 22.8061  22
  -2   0  12 47.1185 24.9348  17
  -2   0  12 55.4405 24.6227  37
   2   0 -11 35.8053 27.2419  82
   2   0 -11 12.9079 26.3230  93
   2   0 -11 24.9723 33.2282  92
   2   0 -11 27.2333 30.1686  94
  -2   0  11 26.4904 22.6025  22
  -2   0  11 19.4131 35.8239  14
  -2   0  11 29.1632 25.3986  17
  -2   0  11 17.1804 32.3856   8
   2   0 -11 47.2903 43.5080   7
   2   0 -10 20536.7 389.671   7
  -2   0  10 21419.6 332.373   8
   2   0 -10 22327.3 243.387  82
   2   0 -10 22484.3 275.797  92
   2   0 -10 22304.4 258.476  93
  -2   0  10 22281.9 239.212  17
  -2   0  10 22912.0 233.384  22
   2   0 -10 23259.5 273.901  40
  -2   0  10 21736.0 357.910  14
   2   0  -9 5005.10 119.906  94
   2   0  -9 5174.67 119.967  93
  -2   0   9 4979.65 105.221  17
   2   0  -9 5147.83 111.869  82
   2   0  -9 5382.38 123.760  40
   2   0  -9 4838.85 186.128   7
  -2   0   9 4775.52 149.245   8
   2   0  -8 21193.2 241.990  94
   2   0  -8 21783.7 245.012  93
   2   0  -8 21877.4 232.199  82
  -2   0   8 22220.9 309.552   8
   2   0  -8 21253.4 361.103   7
  -2   0   8 20699.6 339.087   3
   2   0  -8 21550.9 240.063  40
  -2   0   8 21904.6 221.797  17
   2   0  -7 330.319 35.7953  94
  -2   0   7 359.646 44.9666   8
   2   0  -7 311.578 53.0282   7
  -2   0   7 326.525 50.5669   3
   2   0  -7 323.655 27.7178  62
   2   0  -6 2241.79 71.3787  93
   2   0  -6 2066.82 66.1863  94
   2   0  -6 2188.68 55.0841  62
  -2   0   6 2054.72 74.5095  15
   2   0  -6 2313.39 106.215   7
   2   0  -5 21939.2 215.631  93
   2   0  -5 21270.0 189.398  88
  -2   0   5 20457.6 218.027  10
  -2   0   5 20802.4 246.256   1
   2   0  -5 21807.5 205.427  82
   2   0  -4 461.953 45.9391   7
  -2   0   4 446.595 36.9189   1
   2   0  -3 1733.30 74.1559   7
  -2   0   3 1631.24 65.0155   1
   2   0  -2 34126.3 316.879   7
   2   0  -2 33269.0 272.688   4
  -2   0   2 34053.8 313.644   1
   2   0  -2 34475.5 326.098  11
   2   0  -1 4359.61 98.1080   4
  -2   0   1 4344.66 109.337   1
   2   0  -1 4477.71 117.177  11
   2   0   0 34403.7 232.562  33
   2   0   0 36282.6 325.919   4
  -2   0   0 35021.9 282.065   5
  -2   0   0 35115.6 298.031   9
  -2   0   0 34858.6 318.061  12
   2   0   0 35820.1 361.913  11
   2   0   1 45799.0 396.693   4
  -2   0  -1 43708.6 343.994   9
  -2   0  -1 46340.6 389.677  12
   2   0   1 44466.8 435.010  11
   2   0   2 80471.9 450.506  24
  -2   0  -2 84872.5 586.112  12
   2   0   2 83083.6 602.584   4
  -2   0  -2 80040.8 531.668   9
   2   0   3 10468.0 199.412   4
  -2   0  -3 10311.2 168.182   9
   2   0   3 10036.8 139.147  97
   2   0   3 10458.4 135.488  85
   2   0   3 10409.9 140.931  78
   2   0   3 9609.27 112.394  22
   2   0   3 10610.2 130.280  24
   2   0   3 10396.7 136.245  65
  -2   0  -3 9811.70 106.824  26
  -2   0  -3 10081.3 113.022  27
  -2   0  -3 10636.0 189.100  12
   2   0   3 10585.6 221.671  11
  -2   0  -4 14205.0 233.742  12
   2   0   4 14090.7 266.682  11
  -2   0  -4 13555.1 209.869   9
   2   0   4 13928.7 173.433  97
   2   0   4 13613.9 175.709  90
   2   0   4 14079.5 164.629  85
   2   0   4 14247.8 173.823  78
   2   0   4 14463.1 177.577  84
   2   0   4 13733.8 146.974  22
   2   0   4 14534.3 164.473  24
   2   0   4 14244.8 166.318  65
   2   0   4 13904.1 173.898  61
   2   0   4 14117.6 177.827  43
  -2   0  -4 14033.7 134.138  26
  -2   0  -4 13958.0 142.549  29
  -2   0  -4 14087.3 140.626  27
  -2   0  -5 2201.23 99.7281  12
   2   0   5 2345.76 117.258  11
  -2   0  -5 2347.58 100.045   6
  -2   0  -5 2290.31 94.2270   9
   2   0   5 2250.44 73.3505  97
   2   0   5 2339.05 76.8750  90
   2   0   5 2299.28 66.6492  85
   2   0   5 2397.63 77.4276  84
   2   0   5 2349.26 72.5838  78
   2   0   5 2308.87 63.0311  22
  -2   0  -5 2435.51 64.3483  21
   2   0   5 2471.80 70.6262  24
   2   0   5 2257.96 66.6478  65
   2   0   5 2328.58 76.7218  43
  -2   0  -5 2384.18 60.3819  29
  -2   0  -5 2416.19 59.3599  27
  -2   0  -6 881.377 72.9453  12
   2   0   6 848.438 79.7989  11
   2   0   6 851.824 72.8742   4
  -2   0  -6 906.942 66.9945   6
  -2   0  -6 880.884 68.2297   9
   2   0   6 877.851 50.2817  97
   2   0   6 863.903 46.9019  74
   2   0   6 988.802 55.9378  84
   2   0   6 923.716 45.2453  22
  -2   0  -6 1007.74 46.2062  21
   2   0   6 886.500 44.0961  65
   2   0   6 958.246 55.3693  43
  -2   0  -6 888.326 36.9540  26
  -2   0  -6 966.241 45.9339  31
  -2   0  -6 967.438 43.6781  29
   2   0   6 963.036 50.2420  24
  -2   0  -7 3016.80 128.145  12
   2   0   7 3038.37 140.588  11
   2   0   7 2915.00 132.895   4
  -2   0  -7 2986.98 113.094   6
  -2   0  -7 3046.50 125.538   9
   2   0   7 3011.86 87.4307  97
   2   0   7 3181.51 99.9387  90
   2   0   7 3120.36 81.1330  74
   2   0   7 3143.90 97.5393  84
   2   0   7 3104.76 82.1150  22
  -2   0  -7 3325.13 78.9288  21
   2   0   7 3005.28 83.0371  60
   2   0   7 3146.53 96.0210  43
  -2   0  -7 3020.32 77.4337  42
  -2   0  -7 3299.52 80.5612  31
  -2   0  -7 3010.35 65.8941  26
  -2   0  -7 3255.58 76.2065  29
   2   0   7 3021.36 85.9683  24
   2   0   8 110.994 45.9230  11
  -2   0  -8 12.2167 39.2702  12
   2   0   8 69.1176 41.2598   4
  -2   0  -8 17.1514 25.8575   6
   2   0   8 59.4946 32.6874  90
  -2   0  -8 32.8831 26.4634  81
   2   0   8 26.7218 30.0883  84
   2   0   8 150.905 27.4593  22
   2   0   8 39.7563 26.4212  24
   2   0   8 197.052 30.3079  60
  -2   0  -8 120.663 32.6229  58
   2   0   8 47.8042 30.5010  43
  -2   0  -8 50.5193 22.8413  42
   2   0   8 44.7789 26.6575  54
  -2   0  -8 19.1493 27.5882  31
  -2   0  -9 5014.33 177.589  12
   2   0   9 4748.17 174.041  11
   2   0   9 5412.45 184.221   4
   2   0   9 5694.83 136.584  90
  -2   0  -9 5881.95 127.956  81
   2   0   9 5811.04 135.319  84
   2   0   9 5356.62 106.790  22
   2   0   9 5514.55 119.087  24
   2   0   9 5343.52 111.930  60
  -2   0  -9 5546.65 125.824  58
  -2   0  -9 5653.46 120.075  41
   2   0   9 5792.78 134.400  43
  -2   0  -9 5179.14 106.340  42
   2   0   9 5357.67 112.940  54
  -2   0  -9 5987.58 100.855  32
  -2   0  -9 5888.65 109.271  31
  -2   0  -9 6221.27 108.493  28
   2   0  10 8631.57 161.983  90
  -2   0 -10 8595.61 153.566  81
   2   0  10 9042.78 162.935  84
   2   0  10 7547.94 121.681  22
  -2   0 -10 8537.35 125.690  21
   2   0  10 8290.35 141.285  24
   2   0  10 7564.47 126.483  60
  -2   0 -10 8591.70 154.107  58
  -2   0 -10 8698.92 147.043  41
   2   0  10 8264.00 154.280  43
  -2   0 -10 8590.76 114.336  32
  -2   0 -10 9100.25 129.959  28
  -2   0 -11 269.662 36.9986  81
   2   0  11 237.861 34.5374  84
  -2   0 -11 262.207 30.5349  21
   2   0  11 271.065 32.8917  24
  -2   0 -11 279.790 36.5555  58
   2   0  11 250.405 33.1408  61
  -2   0 -11 286.323 35.6696  41
   2   0  11 252.664 36.1214  43
  -2   0 -11 224.688 24.8535  52
   2   0  11 256.536 37.4300  90
  -2   0 -11 252.818 32.1324  95
  -2   0 -12 20073.1 208.389  81
   2   0  12 19071.8 197.488  84
   2   0  12 18737.1 187.613  24
   2   0  12 18769.0 185.212  61
  -2   0 -12 19176.7 202.031  58
  -2   0 -12 18743.9 180.682  95
   2   0  12 19594.6 199.016  43
  -2   0 -12 19491.3 198.921  41
  -2   0 -13 1040.57 42.1733  81
  -2   0 -13 995.197 38.8870  75
   2   0  13 1001.40 36.9582  84
   2   1 -15 1970.26 47.5796  91
   2   1 -15 2001.21 49.7252  87
  -2   1  14 3486.55 71.9568  37
  -2   1  14 3349.01 74.7155  35
  -2   1  14 3273.32 71.9148  34
   2   1 -14 3465.98 82.4008  87
   2   1 -14 3355.82 80.8692  91
   2   1 -13 671.291 48.2265  92
   2   1 -13 695.939 47.7851  91
   2   1 -13 708.879 42.2648  93
  -2   1  13 691.326 34.6261  44
  -2   1  13 695.171 40.6280  37
  -2   1  13 710.407 44.5315  35
   2   1 -12 8097.57 139.877  93
  -2   1  12 7937.96 131.301  17
  -2   1  12 8173.74 146.896  18
   2   1 -11 8583.18 150.839  93
  -2   1  11 8352.94 127.508  22
  -2   1  11 8891.48 160.225  18
  -2   1  11 8191.45 207.392   8
  -2   1  11 8264.72 216.678  14
  -2   1  11 8734.18 141.580  17
   2   1 -10 30061.9 321.688  92
   2   1 -10 29594.2 298.133  93
  -2   1  10 29633.4 258.110  22
   2   1 -10 30137.2 286.038  82
   2   1 -10 29115.3 474.280   7
  -2   1  10 29009.5 395.103   8
  -2   1  10 29402.6 274.065  17
  -2   1   9 21860.6 226.286  17
  -2   1   9 21164.7 205.281  22
   2   1  -9 21419.3 231.654  82
   2   1  -9 21871.7 264.896  92
   2   1  -9 21247.7 245.930  93
   2   1  -9 20762.3 388.029   7
  -2   1   8 15144.1 173.172  17
  -2   1   8 15180.1 162.586  22
  -2   1   8 15276.4 258.451   8
   2   1  -8 15592.6 319.821   7
   2   1  -8 15436.8 211.148  92
   2   1  -8 15361.0 201.506  94
   2   1  -8 15526.0 199.999  93
  -2   1   7 34849.0 263.782  17
   2   1  -7 35100.4 287.827  82
  -2   1   7 34576.9 388.903   8
   2   1  -7 35449.3 468.680   7
   2   1  -7 34596.1 313.636  92
   2   1  -7 33792.1 299.482  94
  -2   1   6 998.444 37.8208  17
   2   1  -6 975.184 78.6276   7
   2   1  -6 933.151 72.0908   2
   2   1  -6 941.819 49.5692  92
   2   1  -6 958.529 47.7057  94
   2   1  -6 972.894 47.4057  93
   2   1  -6 979.827 44.6480  82
   2   1  -5 1239.63 50.1605  93
   2   1  -5 1270.37 47.0002  82
   2   1  -5 1236.82 82.5384   7
  -2   1   5 1210.72 55.2562  10
   2   1  -4 3031.33 114.321   7
  -2   1   4 2914.87 78.7345   6
   2   1  -3 9094.84 188.860   7
  -2   1   3 8769.79 167.042   1
  -2   1   3 9560.37 154.547   6
  -2   1   3 9738.37 165.034  10
   2   1  -3 8702.39 136.896  11
  -2   1   2 9375.11 98.0286  18
   2   1  -2 9591.00 157.436  11
   2   1  -2 10512.2 192.209   7
   2   1  -2 9835.45 157.251   4
  -2   1   2 10047.7 162.804   6
  -2   1   2 10430.8 184.810   5
  -2   1   2 9986.42 178.610   1
  -2   1   1 66971.3 424.506  12
   2   1  -1 67489.1 511.482  11
  -2   1   1 67547.7 532.720   1
   2   1  -1 67217.3 489.050   4
  -2   1   0 71604.9 462.651  12
   2   1   0 70748.7 552.425  11
   2   1   0 72121.5 526.760   4
  -2   1   0 72345.2 489.474   5
   2   1   1 56229.6 498.944  11
  -2   1  -1 56032.7 410.868  12
   2   1   1 58226.8 475.144   4
  -2   1  -1 59662.6 484.962   6
  -2   1  -1 53737.3 383.449   5
   2   1   2 6830.49 170.743  11
  -2   1  -2 6757.81 132.722  12
   2   1   2 7123.97 160.906   4
  -2   1  -2 6951.74 157.165   6
  -2   1  -3 12524.8 196.254  12
   2   1   3 11931.6 161.725  97
   2   1   3 12248.1 153.539  85
   2   1   3 12312.2 161.663  78
   2   1   3 12235.7 144.693  22
   2   1   3 12925.1 152.076  24
   2   1   3 12191.6 154.846  65
   2   1   3 12261.0 158.848  43
  -2   1  -3 12554.2 137.391  26
   2   1   4 33559.6 430.169  11
  -2   1  -4 33406.5 364.345  12
  -2   1  -4 34609.0 386.201   6
   2   1   4 34143.2 299.406  97
   2   1   4 33486.8 292.392  90
   2   1   4 34164.2 295.862  78
   2   1   4 33843.0 283.035  85
   2   1   4 34303.2 275.037  22
   2   1   4 34825.9 283.746  24
   2   1   4 34851.1 286.727  65
   2   1   4 32986.6 276.213  68
   2   1   4 35564.8 305.714  43
  -2   1  -4 34995.7 256.475  26
  -2   1  -4 34549.9 261.845  27
   2   1   5 36510.0 473.102  11
  -2   1  -5 36074.7 404.297  12
   2   1   5 36809.6 443.984   4
  -2   1  -5 37886.3 413.907   6
   2   1   5 37227.6 328.950  97
   2   1   5 37183.3 325.586  90
   2   1   5 36286.9 301.497  85
  -2   1  -5 37362.4 293.531  81
   2   1   5 36804.9 319.651  78
   2   1   5 36139.1 308.030  84
   2   1   5 38689.9 303.460  22
   2   1   5 37997.4 308.328  24
   2   1   5 36656.3 302.079  65
   2   1   5 39322.1 339.135  43
  -2   1  -5 38429.9 278.856  26
  -2   1  -5 37675.3 281.668  29
  -2   1  -5 38399.6 285.956  27
   2   1   6 4422.90 157.405   4
  -2   1  -6 4120.73 129.271   6
   2   1   6 4343.37 108.386  97
   2   1   6 4439.67 111.035  90
  -2   1  -6 4320.65 96.3476  81
   2   1   6 4326.99 94.3671  85
   2   1   6 4365.78 103.521  78
   2   1   6 4471.12 106.474  84
   2   1   6 4600.43 98.8820  22
  -2   1  -6 4512.35 89.8765  21
   2   1   6 4456.69 100.543  24
   2   1   6 4338.01 94.3268  65
  -2   1  -6 4285.50 97.4626  58
  -2   1  -6 4447.87 87.1881  26
  -2   1  -6 4612.56 91.8189  29
  -2   1  -6 4598.01 92.5045  27
   2   1   6 4178.52 162.117  11
  -2   1  -6 4536.85 148.129  12
  -2   1  -7 8355.82 213.857  12
   2   1   7 8203.90 236.489  11
   2   1   7 8535.62 222.878   4
  -2   1  -7 7923.17 178.377   6
   2   1   7 8886.81 157.994  97
   2   1   7 9067.81 166.580  90
  -2   1  -7 8440.16 142.901  81
   2   1   7 8335.29 145.622  78
   2   1   7 8620.86 140.520  22
  -2   1  -7 9106.28 130.426  21
   2   1   7 8824.42 147.035  24
   2   1   7 8475.71 128.913  65
  -2   1  -7 8596.22 147.143  58
  -2   1  -7 8806.88 139.088  41
  -2   1  -7 8955.76 127.976  26
  -2   1  -7 9205.30 134.360  29
  -2   1  -8 4895.69 168.936  12
   2   1   8 5157.83 188.020  11
   2   1   8 5422.71 182.297   4
  -2   1  -8 4525.51 132.199   6
   2   1   8 5414.43 123.691  97
  -2   1  -8 5384.66 118.757  81
   2   1   8 5693.40 128.611  84
   2   1   8 5428.94 113.187  22
  -2   1  -8 5910.00 104.007  21
  -2   1  -8 5474.20 121.327  58
  -2   1  -8 5633.78 115.780  41
   2   1   8 5584.24 134.095  43
  -2   1  -8 5460.19 100.220  26
  -2   1  -8 6029.80 105.861  28
  -2   1  -9 2172.27 119.468  12
   2   1   9 2149.49 123.814  11
   2   1   9 2253.04 120.445   4
   2   1   9 2451.46 81.7498  97
   2   1   9 2652.50 95.2310  90
  -2   1  -9 2477.59 83.6904  81
   2   1   9 2605.46 86.7744  84
   2   1   9 2441.94 75.5945  22
  -2   1  -9 2656.20 70.3878  21
  -2   1  -9 2406.33 82.5904  58
  -2   1  -9 2522.62 80.9340  41
   2   1   9 2494.95 90.4174  43
  -2   1  -9 2620.42 62.2669  32
  -2   1  -9 2688.01 74.4007  31
  -2   1  -9 2662.41 70.4080  28
   2   1  10 9322.16 168.712  90
  -2   1 -10 9148.28 155.719  81
   2   1  10 9442.24 155.019  84
   2   1  10 9005.00 138.760  22
  -2   1 -10 9371.29 127.930  21
   2   1  10 8828.07 135.945  61
  -2   1 -10 9267.69 155.775  58
  -2   1 -10 9493.94 152.348  41
   2   1  10 9264.55 165.415  43
   2   1  10 9361.37 144.714  54
  -2   1 -10 9082.27 135.020  52
  -2   1 -11 7287.49 129.348  81
   2   1  11 7090.96 122.694  84
   2   1  11 6398.53 107.596  22
  -2   1 -11 7144.63 103.849  21
   2   1  11 6573.47 105.517  61
   2   1  11 7329.24 137.965  90
  -2   1 -11 7173.99 122.858  95
   2   1  11 7710.79 138.929  43
  -2   1 -11 6921.42 107.871  52
  -2   1 -11 7340.77 127.255  41
  -2   1 -12 2132.69 64.7499  81
   2   1  12 2031.75 56.8774  84
   2   1  12 2245.95 68.6976  90
  -2   1 -12 2080.74 59.8081  95
   2   1  12 2378.84 69.0901  43
  -2   1 -12 2285.08 66.0165  41
   2   1  13 2094.38 52.3905  43
  -2   1 -13 2031.98 51.9532  81
  -2   1 -13 2078.14 52.7601  75
   2   2 -14 1501.75 52.0463  91
   2   2 -14 1558.73 51.2125  87
  -2   2  14 1444.74 39.7838  44
  -2   2  14 1578.55 46.4422  37
   2   2 -14 1507.74 51.8827  66
   2   2 -13 7027.68 128.120  91
   2   2 -13 7024.78 124.208  87
  -2   2  13 7231.50 104.639  44
  -2   2  13 7449.39 119.989  34
  -2   2  13 7362.38 112.494  37
  -2   2  13 7178.26 118.766  35
   2   2 -12 3648.30 102.004  87
   2   2 -12 3579.84 101.205  91
  -2   2  12 3740.97 94.7423  35
  -2   2  12 3769.78 94.3677  34
  -2   2  12 3568.70 94.0524  18
   2   2 -11 125.527 30.8273  93
   2   2 -11 130.400 37.9038  87
   2   2 -11 147.286 36.2174  91
  -2   2  11 111.406 30.5797  35
  -2   2  11 133.172 32.7218  18
  -2   2  10 64385.2 482.252  18
   2   2 -10 64269.7 505.790  91
   2   2 -10 64949.7 473.345  93
  -2   2   9 14898.2 208.048  18
   2   2  -9 15335.5 221.165  92
   2   2  -9 15224.3 220.740  91
   2   2  -9 15266.5 203.461  93
  -2   2   8 126.397 32.0299  18
   2   2  -8 140.706 26.7979  82
   2   2  -8 128.809 34.0058  92
   2   2  -8 170.726 34.7406  91
  -2   2   8 102.694 36.8967   8
  -2   2   8 106.115 49.5019   5
   2   2  -8 151.980 51.8798   7
  -2   2   7 7538.71 135.018  18
   2   2  -7 7554.23 123.062  82
   2   2  -7 7672.23 143.763  92
   2   2  -7 7549.28 143.218  91
   2   2  -7 7460.93 132.214  93
   2   2  -7 7307.97 219.015   7
  -2   2   7 7955.29 223.899   5
   2   2  -6 14618.2 191.485  92
   2   2  -6 14624.4 195.784  91
   2   2  -6 14540.8 178.361  93
  -2   2   6 15810.6 188.571  18
   2   2  -6 14470.3 164.579  82
  -2   2   6 12966.7 197.297  10
   2   2  -6 14320.5 294.267   7
   2   2  -6 13881.6 252.893   2
  -2   2   6 15406.5 300.524   5
   2   2  -5 53712.3 387.859  92
   2   2  -5 53502.0 395.955  91
   2   2  -5 52629.4 366.906  93
   2   2  -5 52632.0 402.804  87
   2   2  -5 52175.9 343.562  82
   2   2  -5 52592.8 568.071   7
   2   2  -5 50571.9 474.011   2
  -2   2   5 51275.0 430.562  10
  -2   2   5 53844.9 369.227  18
  -2   2   4 1744.46 54.4696  18
   2   2  -4 1623.56 60.9599  91
   2   2  -4 1711.78 63.3091  87
   2   2  -4 1575.33 51.8596  93
   2   2  -4 1716.86 65.0312  66
   2   2  -4 1715.90 62.0641  68
  -2   2   4 1735.48 74.6507  10
   2   2  -4 1733.44 99.1083   7
  -2   2   4 1783.85 96.5372   5
  -2   2   3 26660.2 209.076  18
   2   2  -3 25859.1 242.141  87
   2   2  -3 26201.9 248.931  66
   2   2  -3 26346.9 245.210  68
   2   2  -3 26636.6 366.600   7
  -2   2   3 26099.3 266.397   6
  -2   2   3 27118.6 345.874   5
  -2   2   3 26805.3 297.175  10
   2   2  -2 59023.2 400.697  68
  -2   2   2 58301.4 337.703  18
  -2   2   2 60960.7 484.620  10
   2   2  -2 60993.9 559.399   7
  -2   2   2 61378.1 456.112   6
   2   2  -2 60623.0 486.105   4
  -2   2   2 60432.5 517.023   5
  -2   2   1 1022.56 37.9909  23
  -2   2   1 1046.08 64.7870  10
   2   2  -1 1088.22 64.8531   4
  -2   2   1 1142.29 60.8827   6
  -2   2   1 1143.03 66.2988   5
   2   2   0 7819.43 170.925  11
  -2   2   0 8194.89 164.487  10
   2   2   0 7973.06 166.164   4
  -2   2   0 8237.70 160.150   6
  -2   2   0 7879.09 157.337   5
   2   2   1 92503.3 667.517   4
  -2   2  -1 89251.4 639.668   6
  -2   2  -1 89126.0 597.208   5
   2   2   1 85967.8 528.518  69
   2   2   1 88289.7 526.057  68
  -2   2  -1 89784.3 471.590  36
   2   2   1 89615.4 692.352  11
  -2   2  -2 210072. 1153.33   6
   2   2   2 203419. 1009.45  97
   2   2   2 201753. 1001.40  85
   2   2   2 202646. 992.317  68
   2   2   2 200821. 1004.43  46
   2   2   2 203937. 1242.05  11
  -2   2  -2 193862. 1044.07  12
  -2   2  -2 201664. 1141.62  10
   2   2   3 25617.4 377.732  11
  -2   2  -3 25674.4 291.758  12
  -2   2  -3 25121.5 316.022  10
   2   2   3 26447.6 347.809   4
  -2   2  -3 26834.1 325.714   6
   2   2   3 26587.2 260.516  97
   2   2   3 26021.2 239.176  90
   2   2   3 25631.3 244.711  85
   2   2   3 26655.8 241.262  22
   2   2   3 25416.4 240.558  68
   2   2   3 25981.5 249.393  65
   2   2   3 25556.6 250.076  48
   2   2   3 24908.9 238.691  43
   2   2   3 25578.0 252.055  46
  -2   2  -3 26739.4 232.851  26
  -2   2  -4 2268.39 92.1229  12
  -2   2  -4 2342.97 95.0031  10
   2   2   4 2521.22 112.064   4
   2   2   4 2408.21 81.0480  97
   2   2   4 2400.21 75.1337  90
   2   2   4 2452.27 72.7841  85
   2   2   4 2512.59 73.4972  22
   2   2   4 2461.68 74.5451  65
   2   2   4 2533.83 72.4668  68
   2   2   4 2439.51 75.8258  43
   2   2   4 2371.75 76.0485  46
  -2   2  -4 2512.12 69.1095  26
  -2   2  -4 2543.41 71.0482  27
   2   2   5 7446.17 222.062  11
  -2   2  -5 7141.51 171.952  12
  -2   2  -5 7307.66 164.016  10
   2   2   5 7561.60 198.114   4
  -2   2  -5 7341.21 174.033   6
   2   2   5 8064.07 151.461  97
   2   2   5 7910.24 144.575  90
   2   2   5 7793.65 129.396  85
   2   2   5 7899.22 133.799  22
   2   2   5 7583.70 130.642  65
  -2   2  -5 7504.85 114.563  41
   2   2   5 7912.48 144.473  43
  -2   2  -5 8262.48 127.368  26
  -2   2  -5 8132.61 123.920  29
  -2   2  -5 7979.14 127.428  27
   2   2   6 7700.53 230.853  11
  -2   2  -6 7179.15 186.972  12
  -2   2  -6 7179.97 159.265  10
   2   2   6 7718.78 207.121   4
  -2   2  -6 7465.22 178.318   6
   2   2   6 8189.35 155.724  97
   2   2   6 7976.30 153.818  90
   2   2   6 7571.49 132.688  89
   2   2   6 7690.89 127.823  85
  -2   2  -6 7838.99 130.803  81
   2   2   6 7849.06 147.925  78
   2   2   6 8086.97 137.619  22
  -2   2  -6 8416.20 122.034  21
   2   2   6 8115.17 140.067  24
   2   2   6 7705.24 130.527  65
  -2   2  -6 7589.57 123.840  41
   2   2   6 7919.64 153.303  43
  -2   2  -6 8133.10 128.857  26
  -2   2  -6 8287.01 128.410  29
  -2   2  -6 8232.86 132.830  27
   2   2   7 5177.57 195.019  11
  -2   2  -7 4949.38 163.277  12
   2   2   7 5612.01 179.721   4
  -2   2  -7 4963.99 147.519   6
   2   2   7 5446.02 117.189  89
   2   2   7 5892.58 134.747  97
   2   2   7 5613.79 132.728  90
  -2   2  -7 5418.35 113.546  81
   2   2   7 5343.63 102.617  85
   2   2   7 5590.67 121.740  78
   2   2   7 5440.73 107.679  84
   2   2   7 5833.74 119.856  22
  -2   2  -7 6051.38 103.656  21
   2   2   7 5652.92 121.144  24
   2   2   7 5627.32 108.206  65
  -2   2  -7 5648.26 111.734  41
   2   2   7 5766.98 133.897  43
  -2   2  -7 6080.03 116.052  27
  -2   2  -7 5924.67 111.826  26
  -2   2  -7 6175.58 106.704  31
  -2   2  -7 6205.59 113.648  29
   2   2   8 8419.45 245.472  11
  -2   2  -8 8382.97 219.131  12
   2   2   8 9500.40 233.177   4
  -2   2  -8 7452.04 172.969   6
   2   2   8 10473.6 179.515  97
  -2   2  -8 10348.1 163.211  95
   2   2   8 10237.5 181.741  90
   2   2   8 9969.22 156.781  22
  -2   2  -8 10465.7 133.841  21
   2   2   8 10081.0 162.136  24
  -2   2  -8 9847.68 157.466  81
   2   2   8 9348.14 143.657  84
   2   2   8 9530.03 154.216  78
  -2   2  -8 9758.55 151.917  41
   2   2   8 10288.0 179.949  43
  -2   2  -8 10234.3 147.436  26
  -2   2  -8 11217.2 145.692  31
  -2   2  -8 10806.8 151.206  29
  -2   2  -8 10469.1 133.532  28
   2   2   9 21257.2 252.333  97
  -2   2  -9 20512.2 236.144  95
   2   2   9 21117.0 263.120  90
   2   2   9 20053.7 225.513  22
  -2   2  -9 21743.0 194.865  21
   2   2   9 20858.8 236.168  24
  -2   2  -9 20029.0 232.184  81
   2   2   9 19334.0 209.548  84
  -2   2  -9 20543.7 227.993  41
   2   2   9 20915.6 253.654  43
  -2   2  -9 20893.7 220.728  52
  -2   2  -9 22541.4 207.422  31
  -2   2  -9 20790.3 214.087  26
  -2   2  -9 21621.2 191.357  28
   2   2  10 30850.9 288.631  97
  -2   2 -10 29961.7 280.389  95
   2   2  10 29842.9 268.884  22
  -2   2 -10 30241.0 228.320  21
  -2   2 -10 30631.8 282.838  81
  -2   2 -10 31213.4 293.983  75
  -2   2 -10 30083.5 262.498  52
  -2   2 -10 30526.8 277.863  41
  -2   2 -10 30315.8 222.911  28
   2   2  11 9132.86 123.294  54
  -2   2 -11 8906.46 121.668  52
  -2   2 -11 9204.11 136.004  81
  -2   2 -12 3536.10 73.3782  81
  -2   2 -12 3885.61 81.2562  75
  -2   2 -12 3553.34 73.8353  95
   2   2  12 3952.28 84.1144  90
  -2   2 -13 3127.51 55.0065  55
  -2   2 -13 3100.47 58.3317  75
   2   3 -14 1225.80 36.2788  87
  -2   3  14 1422.19 35.9246  44
   2   3 -13 58.2929 22.4971  87
  -2   3  13 64.2607 19.1630  44
  -2   3  13 60.9322 20.8973  34
  -2   3  13 53.9495 18.4501  37
  -2   3  13 59.8263 22.2041  35
   2   3 -12 2844.75 77.1288  68
   2   3 -12 2986.76 84.0129  87
  -2   3  12 3019.90 79.6996  34
  -2   3  12 3031.15 79.0076  35
  -2   3  11 1594.88 65.4690  18
  -2   3  11 1485.67 48.9175  98
   2   3 -11 1566.06 68.3583  87
  -2   3  11 1651.20 65.0065  34
  -2   3  11 1634.27 64.7105  35
  -2   3  10 5698.63 124.319  18
   2   3 -10 5581.58 130.708  87
  -2   3  10 5747.01 120.647  35
  -2   3  10 5755.39 122.629  34
  -2   3   9 2153.62 79.5973  18
   2   3  -9 2062.05 84.8403  91
   2   3  -9 2198.97 86.5958  87
  -2   3   9 2088.08 101.349   8
  -2   3   9 1943.99 118.470   5
  -2   3   9 2174.95 76.3765  35
  -2   3   9 2289.01 79.5054  34
  -2   3   8 889.461 54.0724  18
   2   3  -8 891.582 58.4151  91
   2   3  -8 856.668 59.0977  87
  -2   3   8 813.656 66.8053   8
  -2   3   8 863.903 50.4524  35
  -2   3   8 865.036 52.9889  34
  -2   3   7 7392.48 138.832  18
   2   3  -7 7678.52 154.076  91
   2   3  -7 7777.19 153.344  87
   2   3  -7 7558.50 138.163  93
  -2   3   7 7657.45 132.868  35
  -2   3   7 7566.09 136.961  34
  -2   3   7 7540.05 183.208   8
  -2   3   7 7550.59 221.081   5
  -2   3   6 2582.64 129.545   5
  -2   3   6 2660.98 81.1542  18
   2   3  -6 2705.37 89.9914  91
   2   3  -6 2736.16 90.7449  87
   2   3  -6 2744.62 79.4586  93
  -2   3   6 2705.42 76.1130  35
  -2   3   6 2788.65 80.0169  34
   2   3  -5 4067.21 162.342   7
  -2   3   5 3981.73 153.367   5
  -2   3   5 3924.58 92.2552  18
   2   3  -5 3886.09 105.051  91
   2   3  -5 4107.65 92.3670  93
  -2   3   5 3934.91 122.570  10
  -2   3   5 3861.82 84.5062  35
  -2   3   5 4041.09 90.4480  34
   2   3  -4 3699.45 151.388   7
  -2   3   4 3610.71 141.328   5
   2   3  -4 3515.11 95.2781  91
  -2   3   4 3715.68 83.7494  18
  -2   3   4 3593.76 80.5755  34
  -2   3   4 3532.35 116.735  10
   2   3  -3 10390.3 242.770   7
  -2   3   3 10455.4 226.019   5
   2   3  -3 10330.4 159.896  87
   2   3  -3 10759.4 153.463  76
  -2   3   3 10409.6 133.594  18
   2   3  -3 10785.8 162.434  68
  -2   3   3 10346.4 197.831  10
  -2   3   2 3213.57 103.886   6
  -2   3   2 3514.40 128.052   5
   2   3  -2 3408.05 88.1450  87
   2   3  -2 3240.04 85.9573  76
  -2   3   2 3251.53 68.4501  18
  -2   3   2 3503.69 80.2837  23
   2   3  -2 3380.86 88.7075  69
   2   3  -2 3389.01 89.5250  68
   2   3  -2 3310.00 79.6666  46
  -2   3   2 3338.99 112.368  10
   2   3  -1 25073.9 235.532  96
  -2   3   1 25811.5 223.346  23
  -2   3   1 25835.0 308.727   6
  -2   3   1 24550.3 327.883   5
   2   3  -1 26024.7 254.101  66
   2   3  -1 25673.6 254.968  69
   2   3  -1 25599.3 251.623  68
   2   3  -1 25288.8 242.983  46
   2   3  -1 24539.9 311.913  11
  -2   3   1 25208.9 314.150  10
   2   3   0 2565.57 109.432  11
  -2   3   0 2491.83 99.4005  10
   2   3   0 2437.36 70.5395  97
   2   3   0 2522.08 74.2662  96
  -2   3   0 2399.04 61.7714  23
   2   3   0 2566.99 77.9455  66
   2   3   0 2431.78 74.9701  68
  -2   3   0 2556.81 67.3084  36
   2   3   0 2567.70 76.3913  46
  -2   3   0 2491.45 96.5698   6
  -2   3   0 2432.29 99.4402   5
   2   3   1 137.594 44.0416  11
  -2   3  -1 60.7758 32.4235   5
  -2   3  -1 54.8004 31.0087   6
   2   3   1 59.1336 25.8434  96
   2   3   1 46.1407 22.5703  68
   2   3   1 55.5351 21.2385  48
   2   3   1 135.572 29.4635  46
  -2   3  -1 43.0209 19.0127  36
  -2   3  -2 2206.42 94.8171  10
   2   3   2 2332.15 120.290  11
   2   3   2 2283.55 76.5069  97
   2   3   2 2220.99 76.9174  96
  -2   3  -2 2279.66 98.0824   6
   2   3   2 2231.78 104.405   4
  -2   3  -2 2206.33 92.8733   5
   2   3   2 2440.27 78.1686  69
   2   3   2 2190.27 70.7129  68
   2   3   2 2260.89 72.8933  48
   2   3   2 2347.09 79.8889  46
  -2   3  -2 2187.28 59.0969  36
   2   3   3 8591.50 236.928  11
  -2   3  -3 8061.96 176.207  10
   2   3   3 8617.37 153.057  97
  -2   3  -3 8154.39 122.246  95
   2   3   3 8531.32 142.962  85
   2   3   3 8272.09 202.866   4
  -2   3  -3 8360.67 188.425   6
   2   3   3 8363.12 135.371  68
   2   3   3 8337.38 145.618  48
   2   3   3 7884.57 123.549  43
   2   3   3 8609.32 152.650  46
  -2   3  -3 9013.02 135.980  26
   2   3   4 3023.84 148.791  11
  -2   3  -4 2901.02 106.484  10
   2   3   4 2931.37 125.461   4
   2   3   4 3190.05 99.9801  97
  -2   3  -4 2950.72 78.4032  95
   2   3   4 3002.30 85.2155  90
   2   3   4 3045.84 84.6692  85
   2   3   4 3263.79 85.9777  68
   2   3   4 3050.50 92.5705  48
   2   3   4 2921.67 80.2419  43
   2   3   4 3078.28 93.5239  46
  -2   3  -4 3254.60 83.6832  26
  -2   3  -4 3277.44 85.1700  27
  -2   3  -5 6344.96 152.788  10
   2   3   5 7114.09 196.451   4
  -2   3  -5 7069.53 181.229   6
  -2   3  -5 6874.94 126.733  95
   2   3   5 6684.93 134.999  90
   2   3   5 7105.79 127.203  85
  -2   3  -5 7475.73 112.019  21
   2   3   5 6670.27 128.576  65
   2   3   5 7381.48 149.414  48
   2   3   5 6969.11 129.541  43
   2   3   5 7260.79 142.889  46
  -2   3  -5 7753.37 130.833  26
  -2   3  -5 7551.39 130.235  27
   2   3   6 1512.03 114.969  11
  -2   3  -6 1299.18 68.6316  10
   2   3   6 1648.13 99.6195   4
  -2   3  -6 1432.06 83.6848   6
   2   3   6 1605.52 76.8290  97
  -2   3  -6 1637.97 66.1784  95
   2   3   6 1751.98 74.1887  90
   2   3   6 1621.78 60.1857  85
   2   3   6 1754.41 74.8686  78
  -2   3  -6 1814.15 56.0343  21
   2   3   6 1507.36 62.2658  65
   2   3   6 1773.34 78.4323  48
   2   3   6 1662.85 67.8314  43
  -2   3  -6 1700.60 64.6350  52
  -2   3  -6 1645.09 58.2588  41
  -2   3  -6 1781.63 66.1377  26
  -2   3  -6 1810.59 67.7521  27
   2   3   7 1704.31 120.524  11
   2   3   7 1756.87 102.179   4
   2   3   7 1966.75 83.2096  97
  -2   3  -7 1864.38 70.9434  95
   2   3   7 1847.64 77.6358  90
  -2   3  -7 1811.98 71.7485  75
   2   3   7 1721.84 56.8001  85
   2   3   7 1773.55 72.8230  78
   2   3   7 1807.01 70.3582  22
  -2   3  -7 1930.77 55.1581  21
   2   3   7 1806.52 63.2036  65
   2   3   7 1787.07 71.1630  43
  -2   3  -7 1828.16 66.8353  52
  -2   3  -7 1756.59 62.6715  41
  -2   3  -7 1941.20 69.7277  27
  -2   3  -7 1954.45 69.0707  26
  -2   3  -7 1921.08 58.2863  31
   2   3   8 2227.95 85.3375  97
  -2   3  -8 2128.26 74.9461  95
   2   3   8 2153.26 80.8263  90
   2   3   8 2113.72 73.4255  22
  -2   3  -8 2137.21 54.1294  21
  -2   3  -8 2176.29 78.2011  75
   2   3   8 2079.68 73.9982  78
   2   3   8 2158.30 76.5632  43
  -2   3  -8 2090.95 68.7959  41
  -2   3  -8 2112.18 70.9518  52
  -2   3  -8 2173.21 71.3547  26
  -2   3  -8 2295.40 61.0396  31
  -2   3  -8 2110.47 52.3715  28
   2   3   9 7776.03 146.648  97
  -2   3  -9 7502.60 134.115  95
   2   3   9 7507.85 142.369  90
   2   3   9 7448.70 129.179  22
  -2   3  -9 7071.02 122.771  81
  -2   3  -9 7482.55 138.091  75
   2   3   9 7159.18 120.363  78
   2   3   9 7147.74 131.121  43
  -2   3  -9 7798.09 126.361  26
  -2   3 -10 2485.27 68.9380  81
  -2   3 -10 2663.02 79.0382  75
   2   3  10 2617.23 72.1684  22
   2   3  10 2733.42 76.9426  43
  -2   3 -10 2720.34 71.9414  52
   2   3  10 2748.88 80.5552  97
  -2   3 -10 2690.56 77.1787  95
   2   3  10 2702.87 81.2920  90
  -2   3 -11 852.324 39.2177  55
  -2   3 -11 875.244 44.5338  75
   2   3  11 860.551 40.8064  43
  -2   3 -11 881.256 38.3766  52
   2   3  11 860.479 41.7902  97
   2   3  11 900.435 45.3303  90
  -2   3 -12 2236.83 55.2218  75
   2   3  12 2358.23 51.5020  43
   2   3  12 2339.35 55.5740  90
  -2   4  13 6116.43 77.4801  44
   2   4 -13 6182.03 85.6551  66
   2   4 -12 3418.15 72.4962  87
   2   4 -12 3593.40 80.7086  66
   2   4 -12 3519.52 75.9502  68
  -2   4  12 3590.22 69.4624  44
  -2   4  12 3314.14 64.0087  37
  -2   4  11 2324.22 71.5762  23
  -2   4  11 2094.78 55.8620  98
   2   4 -11 2123.62 68.1896  87
  -2   4  11 2156.28 66.3156  34
  -2   4  11 2152.21 62.0175  36
   2   4 -11 2098.97 72.2116  66
   2   4 -11 2208.11 70.6303  68
  -2   4  10 263.092 34.5010  18
  -2   4  10 229.727 35.0118  23
   2   4 -10 249.552 38.0035  66
   2   4 -10 218.911 34.1709  87
   2   4 -10 228.280 37.3265  91
  -2   4  10 214.440 31.3898  34
  -2   4   9 11153.0 143.694  80
  -2   4   9 11504.1 173.995  18
   2   4  -9 11669.3 188.047  66
   2   4  -9 11510.8 180.434  87
  -2   4   9 11806.4 171.036  34
  -2   4   9 11197.9 164.007  35
  -2   4   8 22878.5 255.720  18
  -2   4   8 20129.2 298.537   8
   2   4  -8 20584.1 390.817   7
  -2   4   8 20547.9 360.911   5
   2   4  -8 23023.3 274.065  66
   2   4  -8 22329.0 264.955  87
  -2   4   8 22949.5 248.410  34
  -2   4   8 22258.4 239.157  35
   2   4  -7 6761.49 143.620  87
  -2   4   7 6406.03 130.376  18
  -2   4   7 5923.53 160.624   8
   2   4  -7 6026.04 211.954   7
   2   4  -7 6660.96 144.970  66
  -2   4   7 5878.43 108.110  48
  -2   4   7 6736.95 129.003  34
  -2   4   7 6540.08 123.043  35
   2   4  -6 1656.96 116.081   7
  -2   4   6 1873.60 114.374   5
   2   4  -6 1842.98 78.1226  87
  -2   4   6 1707.25 68.7545  18
  -2   4   6 1801.74 74.8032  23
   2   4  -6 1803.44 78.4917  66
   2   4  -6 1762.50 75.4521  68
  -2   4   6 1844.54 67.6991  34
   2   4  -5 8067.88 236.055   7
  -2   4   5 8666.68 232.418   5
   2   4  -5 8709.74 159.077  87
   2   4  -5 8451.75 143.819  76
  -2   4   5 8365.70 141.909  18
  -2   4   5 8970.35 156.657  23
   2   4  -5 8770.90 164.600  66
   2   4  -5 8555.71 157.101  68
  -2   4   5 7648.47 175.409  10
  -2   4   5 8873.62 139.777  34
   2   4  -4 601.398 73.8294   7
  -2   4   4 555.537 67.8791   5
   2   4  -4 623.796 49.6204  87
   2   4  -4 661.294 46.5739  76
  -2   4   4 568.114 39.9739  18
  -2   4   4 630.585 46.8214  23
   2   4  -4 596.760 49.8872  66
   2   4  -4 625.909 48.1219  68
  -2   4   4 631.395 39.0120  34
  -2   4   4 563.989 56.7588  10
  -2   4   3 3734.97 116.198   6
  -2   4   3 4129.61 153.158   5
  -2   4   3 4273.01 101.712  36
   2   4  -3 4235.91 108.835  76
  -2   4   3 4286.95 100.655  23
  -2   4   3 4028.80 88.3773  18
   2   4  -3 4219.58 110.380  66
   2   4  -3 4195.31 108.091  68
  -2   4   3 3679.94 80.1698  39
   2   4  -3 3968.53 90.5275  46
  -2   4   3 4150.12 137.950  10
  -2   4   2 3880.18 133.387  10
  -2   4   2 3536.18 118.994   6
  -2   4   2 3653.48 140.760   5
   2   4  -2 3740.86 90.3357  96
   2   4  -2 3927.68 105.548  76
  -2   4   2 4232.45 96.8417  23
   2   4  -2 3897.47 104.795  66
   2   4  -2 3845.09 102.214  68
  -2   4   2 3671.15 85.0430  39
   2   4  -2 3807.78 94.0641  46
  -2   4   2 3963.30 94.8730  36
   2   4  -1 7823.07 182.018  11
  -2   4   1 8455.58 192.684  10
  -2   4   1 8259.55 183.727   6
  -2   4   1 8511.10 207.425   5
   2   4  -1 8782.29 146.942  96
  -2   4   1 8924.56 138.200  23
   2   4  -1 8842.77 154.945  66
   2   4  -1 9164.21 153.488  68
   2   4  -1 9013.34 159.018  69
   2   4  -1 8979.44 149.966  46
  -2   4   1 8826.08 134.332  39
  -2   4   1 9047.65 140.490  36
   2   4   0 41278.2 481.738  11
  -2   4   0 39634.6 433.499   6
  -2   4   0 39128.7 455.959   5
   2   4   0 40511.9 318.750  97
   2   4   0 40733.8 359.542  96
   2   4   0 41774.9 366.239  76
  -2   4   0 42042.6 323.706  23
   2   4   0 41401.6 350.384  68
   2   4   0 42410.1 371.932  69
   2   4   0 41320.7 351.705  66
   2   4   0 41497.1 364.051  46
  -2   4   0 42791.6 326.932  36
  -2   4  -1 35675.8 407.203  10
   2   4   1 36260.6 482.571  11
   2   4   1 37452.3 319.072  97
   2   4   1 37504.4 351.514  96
  -2   4  -1 37692.0 301.452  23
   2   4   1 39338.9 354.861  69
   2   4   1 37639.2 328.052  68
  -2   4  -1 38474.2 303.104  36
   2   4   1 36980.2 310.945  48
   2   4   1 37536.9 352.084  46
  -2   4  -1 34887.7 407.018   6
  -2   4  -1 36171.0 431.032   5
   2   4   2 6913.32 134.040  97
   2   4   2 6705.90 141.530  96
  -2   4  -2 6249.28 170.838   5
  -2   4  -2 6104.88 168.030   6
   2   4   2 6474.33 183.678   4
   2   4   2 6984.09 140.946  69
   2   4   2 6850.04 127.554  68
   2   4   2 6691.39 131.376  48
  -2   4  -2 6414.05 105.035  52
  -2   4  -2 6560.70 167.842  10
   2   4   2 6770.60 215.900  11
   2   4   3 6494.16 136.769  97
  -2   4  -3 5855.74 109.857  95
   2   4   3 6181.93 126.121  85
  -2   4  -3 5514.86 161.892   6
   2   4   3 6037.75 180.051   4
   2   4   3 6150.81 119.136  68
   2   4   3 6330.78 133.910  48
   2   4   3 6280.54 137.894  46
  -2   4  -3 5962.09 106.197  52
  -2   4  -3 5780.15 154.403  10
   2   4   3 6040.20 213.850  11
   2   4   4 14429.5 331.339  11
  -2   4  -4 13171.7 230.381  10
   2   4   4 14435.4 281.792   4
   2   4   4 15392.9 218.432  97
   2   4   4 14715.4 216.464  96
  -2   4  -4 13560.6 177.020  95
   2   4   4 14735.8 192.136  85
   2   4   4 14785.2 185.289  68
   2   4   4 15567.4 216.421  48
   2   4   4 15474.8 218.663  46
  -2   4  -4 14476.5 176.245  52
  -2   4  -4 16020.0 193.352  26
  -2   4  -4 14780.7 170.590  29
   2   4   5 4615.17 190.060  11
  -2   4  -5 3956.05 121.939  10
  -2   4  -5 4205.63 144.676   6
   2   4   5 4518.03 158.560   4
   2   4   5 5019.73 124.335  97
  -2   4  -5 4459.91 103.675  95
   2   4   5 4539.66 101.647  90
  -2   4  -5 4359.24 100.388  75
   2   4   5 4583.60 99.9076  85
  -2   4  -5 4591.56 79.0207  21
   2   4   5 4613.69 109.129  65
   2   4   5 4642.77 118.735  48
   2   4   5 4922.49 121.739  46
  -2   4  -5 4672.35 102.231  52
  -2   4  -5 5116.71 108.055  26
  -2   4  -5 4865.44 95.7699  29
  -2   4  -6 2294.08 109.156   6
   2   4   6 2489.60 118.575   4
  -2   4  -6 2767.42 83.9749  95
   2   4   6 2655.65 80.1851  90
   2   4   6 2734.11 80.8693  65
   2   4   6 2844.36 94.8366  48
   2   4   6 2522.54 69.9986  43
   2   4   6 2838.03 91.4209  46
  -2   4  -6 2776.47 80.9849  52
  -2   4  -6 2923.60 82.2412  26
  -2   4  -6 2721.11 60.0034  31
  -2   4  -6 2924.59 74.0817  29
  -2   4  -6 2657.32 81.2775  75
   2   4   6 2698.68 71.7958  85
  -2   4  -7 280.772 36.1612  95
   2   4   7 238.266 33.6413  90
   2   4   7 220.853 27.8913  43
  -2   4  -7 247.831 33.5419  52
  -2   4  -7 300.239 34.6321  26
  -2   4  -7 257.696 22.2994  31
  -2   4  -7 285.786 30.9172  29
  -2   4  -7 254.855 33.0082  75
   2   4   7 258.659 35.7015  78
   2   4   8 2274.94 80.1465  97
  -2   4  -8 2176.27 72.8289  95
   2   4   8 2195.04 71.6242  90
   2   4   8 1975.27 60.4463  43
  -2   4  -8 2268.50 70.6779  52
  -2   4  -8 2227.22 64.6178  39
  -2   4  -8 2313.52 70.1542  26
  -2   4  -8 2157.48 72.3195  75
   2   4   8 2291.01 73.1744  78
  -2   4  -9 739.279 44.4316  75
  -2   4  -9 754.742 40.8110  86
   2   4   9 708.183 37.8009  78
   2   4   9 741.631 47.1165  97
   2   4   9 736.941 43.1149  90
   2   4   9 670.418 35.5320  43
  -2   4  -9 750.012 41.7015  52
  -2   4  -9 678.266 32.6526  39
  -2   4 -10 2667.41 68.0394  75
  -2   4 -10 2496.80 55.8700  86
   2   4  10 2541.34 64.5315  90
  -2   4 -11 11188.5 119.414  71
   2   4  11 10648.8 111.836  90
   2   5 -12 392.033 21.9579  68
   2   5 -12 372.213 21.4063  66
  -2   5  12 332.621 19.4220  44
   2   5 -11 51.6682 20.1972  66
  -2   5  11 43.5976 15.9281  44
  -2   5  11 43.9955 15.8298  98
  -2   5  10 1698.78 47.8409  80
  -2   5  10 1780.53 59.0509  23
   2   5 -10 1712.52 58.8012  66
   2   5 -10 1589.16 52.2149  69
   2   5 -10 1741.17 60.1391  68
  -2   5  10 1714.80 51.8398  98
  -2   5  10 1694.77 51.3674  36
   2   5  -9 21682.9 230.056  66
   2   5  -9 21161.4 227.698  68
  -2   5   9 22223.1 230.110  23
  -2   5   9 21569.9 199.265  80
  -2   5   9 21824.8 211.385  36
  -2   5   8 8572.40 127.667  80
  -2   5   8 9199.47 150.910  23
  -2   5   8 8331.95 138.484  18
  -2   5   8 8673.92 125.646  48
  -2   5   8 9021.21 139.995  36
   2   5  -8 8814.64 150.322  66
   2   5  -8 8719.67 149.457  68
  -2   5   7 44752.6 336.538  48
   2   5  -7 44097.0 378.104  66
   2   5  -7 43887.7 375.024  68
  -2   5   7 45167.6 376.326  23
   2   5  -6 7221.27 143.301  66
   2   5  -6 6689.69 138.613  68
  -2   5   6 7295.28 141.566  23
  -2   5   6 6761.89 128.072  18
  -2   5   6 7198.64 134.424  36
  -2   5   5 2654.69 129.870   5
  -2   5   5 2618.58 71.5311  96
   2   5  -5 2875.99 87.7642  76
  -2   5   5 3099.36 93.2516  23
  -2   5   5 2798.70 81.6545  18
   2   5  -5 2903.00 93.1310  66
   2   5  -5 2962.30 93.9734  68
  -2   5   5 3060.11 90.2863  36
  -2   5   5 2382.80 101.548  10
  -2   5   4 4693.27 111.386  36
   2   5  -4 4613.59 114.107  76
  -2   5   4 4389.78 99.0975  18
  -2   5   4 4734.72 112.560  23
   2   5  -4 4589.20 114.984  66
   2   5  -4 4588.95 114.911  68
  -2   5   3 18098.4 329.902   5
  -2   5   3 19529.4 227.503  36
   2   5  -3 19584.4 245.242  76
  -2   5   3 17334.9 178.424  77
  -2   5   3 18307.1 201.761  18
  -2   5   3 19742.4 230.975  23
   2   5  -3 19712.2 239.666  66
   2   5  -3 19144.7 243.954  69
   2   5  -3 19417.8 237.671  68
  -2   5   3 18168.8 194.932  39
   2   5  -3 17760.8 200.924  46
  -2   5   3 16578.8 272.990  10
  -2   5   2 4149.52 139.272  10
  -2   5   2 3757.92 127.615   6
  -2   5   2 4517.39 164.206   5
   2   5  -2 4394.97 101.646  96
   2   5  -2 4727.45 118.595  76
  -2   5   2 4088.79 86.5605  77
  -2   5   2 4555.82 106.882  23
   2   5  -2 4767.39 114.929  66
   2   5  -2 4519.42 117.812  69
   2   5  -2 4468.02 111.052  68
  -2   5   2 4378.17 94.9792  39
   2   5  -2 4507.51 105.110  46
  -2   5   2 4518.03 105.965  36
  -2   5   1 83220.7 695.793  10
  -2   5   1 78155.5 683.974   6
  -2   5   1 85434.6 765.731   5
   2   5  -1 90649.3 586.267  96
  -2   5   1 85902.3 526.437  86
  -2   5   1 89412.8 564.834  23
   2   5  -1 89772.0 611.052  69
   2   5  -1 90887.7 584.861  68
  -2   5   1 90772.5 550.180  39
   2   5  -1 91200.5 589.054  46
  -2   5   1 89809.8 563.543  36
  -2   5   0 16904.1 281.046  10
  -2   5   0 16686.4 286.962   6
  -2   5   0 16685.5 306.741   5
   2   5   0 18542.2 233.829  96
  -2   5   0 17102.7 198.264  86
   2   5   0 17855.1 235.049  76
  -2   5   0 18566.3 214.811  23
   2   5   0 18445.0 221.319  68
   2   5   0 18691.0 240.705  69
  -2   5   0 18443.7 211.488  39
   2   5   0 18626.8 235.165  46
  -2   5   0 17980.5 208.922  36
   2   5   1 8564.00 226.113  11
  -2   5  -1 8589.68 195.371  10
  -2   5  -1 8523.65 214.801   5
  -2   5  -1 8900.45 211.478   6
   2   5   1 8636.35 134.222  97
   2   5   1 9614.52 167.727  96
  -2   5  -1 9123.99 145.303  86
  -2   5  -1 9327.57 146.606  23
   2   5   1 9743.75 171.480  69
   2   5   1 9303.39 150.411  68
  -2   5  -1 9708.93 151.562  39
   2   5   1 9764.54 170.815  46
  -2   5  -1 9559.06 143.108  26
   2   5   2 8478.41 235.330  11
  -2   5  -2 8485.80 191.973  10
  -2   5  -2 8598.72 212.689   5
  -2   5  -2 8643.23 208.137   6
   2   5   2 8854.62 143.674  97
   2   5   2 9327.62 167.379  96
  -2   5  -2 9535.33 152.327  86
  -2   5  -2 8900.78 137.799  23
   2   5   2 8862.14 142.983  68
   2   5   2 9066.92 145.033  48
  -2   5  -2 9343.18 153.507  39
  -2   5  -2 9597.11 142.713  26
  -2   5  -2 9426.84 140.600  27
   2   5   3 2109.20 123.917  11
  -2   5  -3 2218.41 110.785   6
   2   5   3 2265.87 76.3544  97
   2   5   3 2182.96 68.6712  68
  -2   5  -3 2384.30 79.1455  86
   2   5   3 2281.39 75.9944  85
   2   5   3 2240.73 76.1834  48
  -2   5  -3 2377.10 77.9421  39
   2   5   3 2292.97 84.5953  46
  -2   5  -3 2129.45 64.4977  52
  -2   5  -3 2440.54 73.3932  26
  -2   5  -3 2186.89 59.5749  29
  -2   5  -3 2323.53 70.3729  27
   2   5   4 4049.89 102.246  97
   2   5   4 3791.47 86.2286  68
  -2   5  -4 4211.50 103.782  86
   2   5   4 3975.14 92.8012  85
   2   5   4 3932.82 101.384  48
   2   5   4 4154.82 111.376  46
  -2   5  -4 3858.47 87.6735  52
  -2   5  -4 4373.26 95.7500  26
  -2   5  -4 4079.69 78.3996  29
  -2   5  -4 4267.26 92.2218  27
   2   5   5 434.186 40.4952  97
   2   5   5 437.555 39.5518  65
  -2   5  -5 498.524 42.2264  86
   2   5   5 430.032 40.7232  48
  -2   5  -5 416.998 38.3108  39
   2   5   5 442.740 43.0478  46
  -2   5  -5 515.008 38.0053  52
  -2   5  -5 433.664 36.4850  26
  -2   5  -5 458.929 31.0783  29
  -2   5  -5 485.985 37.3622  27
  -2   5  -6 7755.59 132.588  86
  -2   5  -6 6713.65 114.202  71
  -2   5  -6 7303.51 116.170  77
   2   5   6 7088.46 133.634  48
  -2   5  -6 7338.38 121.019  39
   2   5   6 7430.72 136.924  46
  -2   5  -6 7251.10 119.689  52
   2   5   6 7111.91 131.781  97
   2   5   6 7148.05 119.198  65
   2   5   7 9027.28 140.501  78
  -2   5  -7 8256.31 123.548  71
  -2   5  -7 8394.63 115.964  77
   2   5   7 8697.45 140.556  97
  -2   5  -7 8572.35 120.337  39
  -2   5  -7 8815.42 127.708  52
   2   5   8 498.701 33.9891  78
  -2   5  -8 462.360 32.3581  71
  -2   5  -8 446.117 26.6389  77
  -2   5  -8 491.677 33.7778  86
  -2   5  -8 444.391 27.7259  39
   2   5   9 1185.06 46.6414  97
  -2   5  -9 1174.23 39.4044  86
  -2   5 -10 3611.38 59.6988  50
   2   5  10 3759.58 64.2984  97
  -2   6  10 2208.52 44.8639  98
   2   6 -10 2082.25 46.3094  68
   2   6  -9 2849.90 58.8528  66
   2   6  -9 3100.95 63.3157  69
   2   6  -9 2978.37 64.8495  68
  -2   6   9 2953.80 58.9207  80
  -2   6   9 3217.48 63.2704  98
  -2   6   8 239.182 25.3599  98
  -2   6   8 209.549 25.5845  80
  -2   6   8 192.348 26.6318  23
   2   6  -8 199.268 24.5657  66
   2   6  -8 190.129 27.2882  68
   2   6  -8 231.249 27.6428  69
  -2   6   8 218.623 23.3366  48
  -2   6   8 193.192 23.5118  36
  -2   6   7 8699.88 122.254  80
  -2   6   7 8844.60 133.453  23
   2   6  -7 8710.44 126.501  66
   2   6  -7 8329.92 130.561  69
   2   6  -7 8517.54 129.605  68
  -2   6   7 8773.15 121.963  48
  -2   6   7 8694.98 122.287  36
  -2   6   6 5552.62 101.031  80
   2   6  -6 5665.98 107.013  66
   2   6  -6 5702.68 110.361  68
  -2   6   6 5885.15 113.612  23
  -2   6   6 5837.62 105.503  48
  -2   6   5 1066.28 53.4925  23
  -2   6   5 979.626 44.0061  96
  -2   6   5 1032.95 50.0182  36
   2   6  -5 1044.06 51.1004  66
   2   6  -5 1025.08 54.4744  69
   2   6  -5 1032.75 51.8685  68
  -2   6   4 399.232 38.7335  23
  -2   6   4 399.811 33.7115  96
  -2   6   4 389.316 36.2904  36
   2   6  -4 358.200 40.5160  69
   2   6  -4 357.868 36.9489  68
   2   6  -4 399.094 36.3683  66
  -2   6   3 1027.28 53.8456  23
   2   6  -3 1053.22 52.5309  68
   2   6  -3 1049.25 59.4533  69
  -2   6   3 974.448 47.9885  96
  -2   6   3 1004.06 52.1682  36
  -2   6   2 3383.00 75.3587  77
   2   6  -2 3459.10 101.555  69
   2   6  -2 3585.60 90.6680  68
  -2   6   2 3596.41 93.7286  23
   2   6  -2 3410.21 82.3329  46
  -2   6   2 3434.94 75.7505  26
   2   6  -1 2596.17 75.9969  96
  -2   6   1 2716.80 80.6841  23
   2   6  -1 2693.50 88.3209  69
   2   6  -1 2716.92 77.8468  68
   2   6  -1 2599.37 77.7710  46
  -2   6   1 2706.66 76.2304  39
  -2   6   1 2651.19 67.6709  26
   2   6   0 1351.15 58.9659  96
  -2   6   0 1416.84 55.0617  86
  -2   6   0 1486.12 55.9617  77
  -2   6   0 1421.15 58.4051  23
   2   6   0 1497.52 57.2911  68
   2   6   0 1483.25 68.3197  69
  -2   6   0 1518.85 59.1058  39
   2   6   0 1404.84 61.7948  46
  -2   6   0 1538.23 53.0129  26
  -2   6   0 1450.64 50.3919  27
   2   6   1 13297.6 182.502  96
  -2   6  -1 13406.9 167.677  86
  -2   6  -1 14041.3 168.386  77
  -2   6  -1 13385.4 169.521  23
   2   6   1 13857.2 164.701  68
  -2   6  -1 13833.2 173.498  39
   2   6   1 13857.5 189.316  46
  -2   6  -1 14105.8 158.925  26
  -2   6  -1 13609.9 150.289  27
  -2   6  -2 423.032 36.4154  86
   2   6   2 409.458 39.4794  96
   2   6   2 520.265 38.8623  85
  -2   6  -2 431.646 34.9458  77
  -2   6  -2 373.014 33.4339  23
   2   6   2 402.609 30.2053  68
  -2   6  -2 426.429 37.0318  39
   2   6   2 425.077 39.4462  46
  -2   6  -2 445.909 32.8597  26
  -2   6  -2 430.000 30.9133  27
  -2   6  -3 1832.46 64.0134  86
  -2   6  -3 1870.19 63.2409  39
  -2   6  -3 1886.75 56.4500  26
  -2   6  -3 1773.09 52.0948  27
   2   6   3 1784.70 58.7899  85
  -2   6  -3 1818.51 60.9061  77
  -2   6  -4 2131.62 66.4804  86
  -2   6  -4 2009.99 60.9927  77
   2   6   4 2056.28 70.7900  46
  -2   6  -4 1985.70 52.9032  27
  -2   6  -4 2000.12 56.6924  26
   2   6   5 1227.88 47.1169  97
  -2   6  -5 1350.99 53.0070  86
   2   6   5 1273.44 49.6671  65
  -2   6  -5 1283.61 48.8940  39
   2   6   5 1344.57 56.1299  46
  -2   6  -5 1334.88 45.4978  26
  -2   6  -6 175.202 25.9118  86
   2   6   6 153.768 22.8951  97
   2   6   6 135.314 19.4198  65
  -2   6  -6 165.444 22.2462  39
  -2   6  -6 141.590 21.6880  50
  -2   6  -6 160.702 21.6413  26
   2   6   6 188.771 28.6295  78
  -2   6  -6 168.459 22.1673  77
   2   6   7 653.516 33.2343  78
  -2   6  -7 612.673 28.3039  77
   2   6   7 601.496 31.9149  97
  -2   6  -7 615.741 30.8281  50
   2   6   8 581.363 27.4477  97
  -2   6  -8 600.121 26.8500  50
  -2   7   7 602.796 28.4495  80
  -2   7   7 536.969 24.1705  48
  -2   7   7 564.578 24.9425  98
  -2   7   6 4452.11 72.7026  80
  -2   7   6 4448.80 72.7763  48
  -2   7   6 4200.44 64.5291  98
   2   7  -6 4324.03 76.7030  69
  -2   7   5 813.519 37.0888  48
  -2   7   5 756.857 30.2882  98
  -2   7   5 716.527 30.1390  96
   2   7  -5 792.982 39.0504  69
   2   7  -5 714.121 30.1023  68
  -2   7   4 5969.72 98.8223  23
   2   7  -4 5787.86 99.7266  69
   2   7  -4 5205.89 78.8334  68
  -2   7   4 5748.32 94.4083  48
  -2   7   4 5325.93 75.9303  98
  -2   7   4 5565.16 86.2179  96
  -2   7   3 827.166 36.6459  80
  -2   7   3 826.290 40.8907  23
  -2   7   3 825.397 39.8891  48
  -2   7   3 819.293 37.6089  96
   2   7  -3 835.639 43.3701  69
   2   7  -3 770.160 32.5241  68
   2   7  -2 1470.11 41.5415  68
   2   7  -2 1638.12 57.6914  69
  -2   7   2 1622.68 52.1613  96
  -2   7   2 1585.95 53.4252  23
  -2   7   1 2777.63 67.0652  96
  -2   7   1 2847.30 68.8262  23
   2   7   0 2714.12 66.2586  85
  -2   7   0 2605.34 59.3062  77
  -2   7   0 2601.12 64.7662  96
  -2   7   0 2539.67 63.1340  23
  -2   7  -1 5768.00 88.8161  79
   2   7   1 5854.64 89.9801  85
   2   7   1 5794.39 95.2122  46
  -2   7  -2 2334.33 57.2666  79
  -2   7  -2 2492.86 59.0040  77
   2   7   2 2353.06 61.3369  46
  -2   7  -2 2405.56 58.5072  96
   2   7   3 13834.1 144.926  65
  -2   7  -3 13390.9 136.123  77
   2   7   4 464.546 26.1638  65
  -2   7  -4 426.208 23.1044  96
  -2   7  -4 479.768 27.2075  77
  -2   7  -5 268.057 21.6204  79
   2   7   5 313.554 24.4272  78
  -2   7  -6 749.851 26.0716  79
   3  -6  -6 6420.81 85.4934  93
   3  -6  -6 5981.60 73.0703  82
   3  -6  -5 7568.07 94.3964  82
   3  -6  -4 844.702 37.5568  82
  -3  -6   3 1969.26 53.1906  38
   3  -6  -3 1732.16 48.9064  51
  -3  -6   2 3951.31 74.8711  38
   3  -6  -2 3951.13 73.8635  51
  -3  -6   1 2030.24 53.8724  38
   3  -6  -1 1924.35 53.5856  51
  -3  -6   0 6781.12 95.4692  38
   3  -6   0 6988.55 99.0917  51
   3  -6   1 3979.65 73.6866  51
  -3  -6  -1 4149.30 71.1820  49
   3  -6   2 452.324 22.1086  88
  -3  -6  -2 511.497 26.7165  49
   3  -6   3 417.482 27.2399  51
  -3  -6  -3 396.454 25.8494  56
   3  -6   4 4134.41 61.5466  51
  -3  -6  -4 4029.55 60.6300  42
   3  -5  -9 713.811 32.7927  93
   3  -5  -9 620.139 22.9864  82
   3  -5  -8 12588.7 126.154  82
   3  -5  -7 7140.35 105.727  82
   3  -5  -6 696.665 41.1964  82
   3  -5  -5 1116.99 52.9400  82
   3  -5  -5 1081.40 49.0436  51
  -3  -5   5 1000.15 38.3406  25
   3  -5  -4 585.783 31.8849  62
  -3  -5   4 590.041 33.0982  20
   3  -5  -4 567.886 40.6814  51
   3  -5  -4 597.071 38.6627  33
   3  -5  -3 966.184 44.4296  88
   3  -5  -3 972.916 39.0363  62
  -3  -5   3 1053.64 44.7260  20
   3  -5  -3 1005.64 50.9570  51
   3  -5  -3 1002.08 49.6449  33
   3  -5  -2 4362.03 88.5891  88
   3  -5  -2 4299.07 75.9611  62
  -3  -5   2 4495.83 88.9214  20
   3  -5  -2 4427.25 99.2609  51
   3  -5  -2 4371.90 98.9165  33
   3  -5  -1 3685.79 83.3638  88
   3  -5  -1 3739.55 70.0680  62
  -3  -5   1 3806.13 82.0071  20
   3  -5  -1 3750.15 93.4283  51
   3  -5  -1 3759.04 92.4640  33
   3  -5   0 11761.2 125.124  62
   3  -5   0 11590.8 148.666  67
  -3  -5   0 11379.7 144.142  20
   3  -5   0 11744.7 150.955  88
   3  -5   0 12016.1 164.837  33
  -3  -5   0 11440.6 127.393  30
   3  -5   1 1752.78 59.9968  88
  -3  -5  -1 1868.87 59.8443  38
   3  -5   1 1713.61 45.8797  62
   3  -5   1 1813.28 59.5995  67
   3  -5   2 4438.75 94.1252  33
  -3  -5  -2 4297.63 77.8437  30
  -3  -5  -2 4069.20 82.1868  38
   3  -5   2 4076.77 65.4801  62
   3  -5   2 4341.58 86.1693  67
   3  -5   3 528.777 34.2397  67
  -3  -5  -3 503.185 32.0574  30
  -3  -5  -3 464.281 30.8974  49
  -3  -5  -4 2515.74 57.4357  30
   3  -5   4 2483.66 59.6846  67
   3  -5   5 8013.46 96.9104  67
  -3  -5  -5 8161.82 106.355  56
  -3  -5  -6 457.008 27.8638  42
  -3  -5  -6 390.285 23.2283  56
   3  -5   6 385.256 21.0524  67
  -3  -5  -7 1212.36 34.3069  81
   3  -4 -11 99.7408 17.2485  93
   3  -4 -10 15.2989 16.0390  82
   3  -4 -10 2.18685 20.4300  93
   3  -4 -10 26.5088 19.3401  94
   3  -4  -9 5523.15 93.4332  82
   3  -4  -9 5595.38 99.2079  94
   3  -4  -8 3603.62 84.6450  82
   3  -4  -8 3579.36 86.1653  94
   3  -4  -7 2939.16 83.6312  82
   3  -4  -6 7968.00 116.949  62
   3  -4  -6 7767.66 133.570  51
   3  -4  -6 8104.80 144.660  82
   3  -4  -5 4023.86 85.0312  62
   3  -4  -5 3947.23 91.0802  88
   3  -4  -5 3802.60 87.7497  33
  -3  -4   5 4182.47 83.0651  20
  -3  -4   4 890.275 43.2466  20
   3  -4  -4 878.513 44.7440  62
   3  -4  -4 870.477 49.3051  88
   3  -4  -4 895.753 53.2674  51
   3  -4  -4 916.064 50.0677  33
   3  -4  -3 438.035 36.5188  62
   3  -4  -3 478.751 41.7855  88
  -3  -4   3 408.117 61.2117  13
   3  -4  -3 481.769 40.6319  33
   3  -4  -2 8545.72 128.113  62
   3  -4  -2 8746.88 143.987  67
   3  -4  -2 8642.94 145.865  88
   3  -4  -2 8873.53 150.287  33
   3  -4  -1 25961.7 265.270  88
   3  -4  -1 25922.4 268.055  33
  -3  -4   1 25516.2 215.953  30
   3  -4  -1 25080.0 231.985  62
   3  -4  -1 25218.3 255.993  67
   3  -4   0 36506.4 321.805 100
   3  -4   0 37113.3 294.694  62
   3  -4   0 37294.5 323.825  67
   3  -4   1 15494.1 199.898  33
  -3  -4  -1 15444.3 181.523  38
   3  -4   1 14924.0 171.617  62
   3  -4   1 14982.8 191.772  67
  -3  -4  -2 4611.66 90.2992  30
   3  -4   2 4618.24 105.651  67
  -3  -4  -3 3571.16 69.2265  32
  -3  -4  -3 3810.21 81.7585  30
   3  -4   3 3577.15 90.8681  67
  -3  -4  -4 7922.31 114.586  30
   3  -4   4 7904.77 130.026  67
  -3  -4  -5 702.723 34.7013  32
  -3  -4  -5 756.088 38.0588  30
  -3  -4  -5 752.710 42.3268  56
   3  -4   5 741.432 43.7367  67
  -3  -4  -6 2908.29 72.3838  42
  -3  -4  -6 2762.65 66.6728  56
   3  -4   6 2887.39 70.6373  67
  -3  -4  -7 1794.25 52.2424  42
   3  -4   7 1825.78 51.0338  67
  -3  -4  -8 2190.72 45.3419  41
  -3  -4  -8 2429.58 50.5655  42
  -3  -4  -8 2374.54 51.3249  58
   3  -4   8 2263.88 46.2583  67
   3  -3 -12 5470.38 75.0063  93
   3  -3 -11 2778.36 59.3123  82
   3  -3 -11 2846.59 66.0969  94
   3  -3 -11 2854.00 68.3370  93
   3  -3 -10 7042.18 109.767  82
  -3  -3  10 6887.63 95.4621  24
   3  -3 -10 7077.27 117.374  94
   3  -3 -10 7265.69 123.342  93
   3  -3  -9 8003.95 130.421  82
   3  -3  -9 8055.17 135.254  94
  -3  -3   8 696.896 66.4270  19
   3  -3  -8 700.236 48.0259  94
   3  -3  -8 708.648 48.0647  82
   3  -3  -7 4891.33 97.0753  62
   3  -3  -7 4992.50 116.404  82
   3  -3  -7 4928.68 112.612  94
  -3  -3   7 4773.03 152.518  15
   3  -3  -6 12580.6 159.721  62
   3  -3  -6 12853.5 194.771  82
   3  -3  -6 12126.9 176.426  51
  -3  -3   6 12254.7 275.828  13
   3  -3  -5 4028.03 99.8620  88
   3  -3  -5 4059.60 91.5938  62
   3  -3  -5 4000.62 103.075  51
  -3  -3   5 4138.06 160.542  13
  -3  -3   4 11631.5 264.060  13
  -3  -3   4 12165.3 292.573   9
   3  -3  -4 11678.3 172.704  88
   3  -3  -4 11546.6 156.573  62
   3  -3  -4 11854.6 178.773  51
  -3  -3   3 3973.67 151.734  13
  -3  -3   3 3877.22 163.985   9
   3  -3  -3 3910.02 102.089  88
   3  -3  -3 3918.14 92.1433  62
   3  -3  -3 3901.14 104.822  51
   3  -3  -3 3748.36 90.7161  33
   3  -3  -2 173.535 32.1538  62
   3  -3  -2 196.866 36.0264  88
   3  -3  -2 198.988 29.8523  33
  -3  -3   2 122.541 47.7163   9
   3  -3  -1 4127.34 97.2946  62
  -3  -3   1 3915.40 157.872   9
   3  -3  -1 3970.36 97.3733  33
  -3  -3   1 4246.07 169.098  12
   3  -3   0 4431.60 96.3014  64
   3  -3   0 4586.33 110.116  67
  -3  -3   0 4328.19 164.019   9
   3  -3   0 4636.75 106.435  33
   3  -3   1 27654.3 275.811  33
   3  -3   1 26013.6 245.918  64
   3  -3   1 26919.4 276.476  67
  -3  -3  -1 25000.5 392.458   9
   3  -3   1 26306.6 261.645  45
  -3  -3  -1 27058.9 423.732  12
   3  -3   2 30802.7 293.762  33
   3  -3   2 30122.1 264.280  64
  -3  -3  -2 28215.8 420.321   9
   3  -3   2 30702.3 286.097  45
  -3  -3  -2 28948.9 433.653  12
  -3  -3  -3 22768.0 204.507  32
   3  -3   3 23254.2 243.339  45
   3  -3   3 22545.6 218.797  64
   3  -3   3 23271.2 261.151  61
   3  -3   4 3143.13 74.4813  64
   3  -3   4 3108.80 94.3540  61
  -3  -3  -4 3206.82 73.7769  32
  -3  -3  -4 3052.96 64.7381  28
   3  -3   4 3198.28 86.1007  45
   3  -3   5 3298.26 70.9916  64
   3  -3   5 3423.86 95.5944  61
  -3  -3  -5 3604.74 77.7619  32
  -3  -3  -5 3271.20 67.4377  28
   3  -3   5 3502.18 87.1319  45
   3  -3   6 263.624 36.6107  61
  -3  -3  -6 270.711 29.3988  32
  -3  -3  -6 278.156 29.9798  30
  -3  -3  -6 249.894 25.3714  28
  -3  -3  -6 305.267 33.0080  42
   3  -3   6 265.710 30.5728  45
   3  -3   7 3025.14 80.9795  61
  -3  -3  -7 2894.17 72.4959  42
   3  -3   7 3016.56 67.9493  45
  -3  -3  -7 3011.61 65.4194  32
  -3  -3  -7 2928.68 63.9360  30
  -3  -3  -8 1182.13 46.1709  58
   3  -3   8 1154.57 47.8900  61
  -3  -3  -8 1181.87 49.1126  81
  -3  -3  -8 1120.35 41.9910  42
   3  -3   8 1046.92 35.1991  45
  -3  -3  -8 1131.84 39.4198  32
  -3  -3  -9 1056.02 36.7442  41
  -3  -3  -9 963.662 32.0666  42
  -3  -3  -9 1082.85 41.0113  81
  -3  -3  -9 994.572 35.7566  58
   3  -3   9 1122.81 40.0367  61
   3  -2 -13 1374.53 35.2843  93
   3  -2 -12 2625.47 61.9409  93
   3  -2 -12 2420.02 54.5878  82
   3  -2 -11 8266.89 124.791  94
   3  -2 -11 8446.98 128.790  93
   3  -2 -11 8315.41 117.471  82
   3  -2 -10 235.761 33.4834  94
   3  -2 -10 254.821 32.4142  82
   3  -2  -9 2361.59 77.4514  94
   3  -2  -9 2497.18 78.6663  82
  -3  -2   9 2390.94 70.5268  17
   3  -2  -8 846.227 53.9268  82
   3  -2  -8 800.306 50.7759  94
   3  -2  -8 777.916 54.9358  93
  -3  -2   8 819.086 75.7818  16
   3  -2  -7 513.568 47.0283  93
   3  -2  -7 439.409 40.1016  94
   3  -2  -7 473.377 38.6105  62
   3  -2  -6 9704.79 150.618  94
   3  -2  -6 9959.30 155.370  51
  -3  -2   6 10073.1 227.637  16
   3  -2  -5 2444.45 79.0149  51
   3  -2  -5 2322.42 70.3370  94
   3  -2  -4 2539.57 80.5855  51
  -3  -2   4 2635.39 124.332  13
   3  -2  -3 139.310 31.3535  62
   3  -2  -3 147.665 31.7542  67
   3  -2  -3 128.986 22.5552  33
   3  -2  -3 140.104 32.7111  51
  -3  -2   3 126.866 43.8632   9
   3  -2  -2 1459.71 58.2874  64
   3  -2  -2 1467.97 62.6714  67
   3  -2  -2 1360.58 52.7696  33
  -3  -2   2 1495.70 96.9231   9
  -3  -2   1 470.499 61.4590   9
   3  -2  -1 500.576 36.5303  33
   3  -2  -1 525.667 40.6624  64
   3  -2  -1 544.788 44.5150  67
   3  -2  -1 496.598 40.2467  45
  -3  -2   1 509.281 64.6749  12
   3  -2   0 31880.7 284.820  33
   3  -2   0 32784.5 288.280  74
   3  -2   0 33833.9 295.447  64
   3  -2   0 33606.4 310.103  67
  -3  -2   0 34520.6 465.722  12
  -3  -2   0 32100.5 418.801   9
  -3  -2  -1 33593.1 245.436  21
   3  -2   1 34739.8 302.793  64
  -3  -2  -1 34249.3 459.190  12
  -3  -2  -1 34017.5 432.806   9
  -3  -2  -2 8439.04 223.701  12
   3  -2   2 8580.64 138.387  74
  -3  -2  -2 8223.12 110.524  21
   3  -2   2 8637.83 142.664  64
   3  -2   2 8441.46 146.136  45
  -3  -2  -3 13519.3 267.193   9
  -3  -2  -3 14844.8 149.600  31
   3  -2   3 14963.6 182.977  74
  -3  -2  -3 14267.4 152.530  21
   3  -2   3 14928.7 189.569  64
   3  -2   3 14965.0 198.914  45
  -3  -2  -3 13724.7 288.415  12
  -3  -2  -4 4045.20 76.9979  31
  -3  -2  -4 4032.31 80.6708  28
   3  -2   4 4140.89 92.1392  74
   3  -2   4 4165.68 97.6780  64
  -3  -2  -4 3820.32 76.8771  21
   3  -2   4 4142.93 104.801  45
  -3  -2  -4 3714.71 149.771  12
  -3  -2  -5 343.469 29.4525  21
   3  -2   5 371.062 40.9195  45
  -3  -2  -5 375.864 30.0146  31
  -3  -2  -5 322.252 30.2192  28
   3  -2   5 364.052 35.5425  64
  -3  -2  -6 8791.63 116.601  21
   3  -2   6 9449.37 150.812  45
  -3  -2  -6 8838.26 133.161  42
  -3  -2  -6 9843.19 131.697  32
  -3  -2  -6 8797.34 113.239  31
  -3  -2  -6 9185.36 121.754  28
   3  -2   6 9207.08 131.867  64
   3  -2   6 9644.01 164.528  61
  -3  -2  -7 3151.95 67.8999  21
   3  -2   7 3225.87 69.4690  64
   3  -2   7 3450.32 94.5782  61
   3  -2   7 3475.52 85.7946  45
  -3  -2  -7 3129.80 75.1388  42
  -3  -2  -7 3575.45 76.9041  32
  -3  -2  -7 3511.70 73.9042  28
   3  -2   8 1294.65 56.2379  61
  -3  -2  -8 1243.10 50.3295  58
  -3  -2  -8 1158.33 40.1125  30
  -3  -2  -8 1315.80 45.0165  28
  -3  -2  -8 1139.75 43.2232  42
   3  -2   8 1271.05 48.6625  45
  -3  -2  -8 1317.02 54.7584  81
  -3  -2  -9 7322.70 100.998  58
   3  -2   9 7615.08 111.675  61
  -3  -2  -9 7256.53 91.7017  32
  -3  -2  -9 7655.76 111.934  81
  -3  -2  -9 7862.95 109.081  41
   3  -2   9 7607.50 96.6598  45
  -3  -2 -10 3569.12 64.3041  81
   3  -2  10 3322.70 59.2117  61
   3  -1 -13 219.053 21.7198  93
   3  -1 -12 4230.64 83.2966  93
   3  -1 -12 4351.40 79.4493  82
   3  -1 -11 1856.50 64.5261  93
   3  -1 -11 2008.29 61.9760  82
   3  -1 -10 3978.35 93.6093  87
   3  -1 -10 4079.19 96.5292  94
   3  -1 -10 4112.39 94.2710  82
   3  -1  -9 48150.9 362.808  92
   3  -1  -9 48388.3 378.460  87
   3  -1  -8 12182.2 168.209  87
   3  -1  -8 12297.7 172.857  94
   3  -1  -8 12868.8 189.322  93
  -3  -1   8 12185.3 248.871  14
   3  -1  -7 1464.65 55.5580  62
   3  -1  -7 1399.08 58.6598  94
   3  -1  -7 1474.95 67.2840  93
   3  -1  -7 1566.00 67.0757  82
  -3  -1   7 1414.62 86.9486  14
   3  -1  -6 1357.22 54.5042  62
   3  -1  -6 1296.73 53.7984  94
   3  -1  -6 1413.60 64.2139  93
   3  -1  -6 1427.82 63.5699  82
   3  -1  -5 2058.47 66.2297  62
   3  -1  -5 2091.45 73.3795  93
   3  -1  -5 2124.86 70.9924  88
   3  -1  -5 2036.71 66.7024  51
   3  -1  -5 2179.11 76.0605  82
   3  -1  -4 8041.69 128.944  62
   3  -1  -4 7839.70 133.128  93
   3  -1  -4 8112.40 135.516  88
   3  -1  -4 7713.08 126.028  51
   3  -1  -4 8191.10 141.230  82
   3  -1  -3 13940.1 181.453  82
   3  -1  -3 13011.3 163.326  74
   3  -1  -3 13088.8 164.912  93
   3  -1  -3 13970.3 181.333  88
   3  -1  -3 13544.5 169.028  64
   3  -1  -3 13802.6 174.074  62
   3  -1  -3 13361.8 169.444  67
   3  -1  -3 13188.8 166.498  51
  -3  -1   3 14219.2 258.721  12
   3  -1  -2 10934.0 151.938  74
   3  -1  -2 11224.4 155.922  64
   3  -1  -2 11350.4 157.295  67
   3  -1  -2 11115.5 152.539  51
   3  -1  -2 10991.0 151.979  45
  -3  -1   2 11245.6 229.426  12
   3  -1  -1 18203.9 206.855  67
   3  -1  -1 17986.0 203.814  74
   3  -1  -1 17645.8 202.836  45
   3  -1   0 5143.09 109.030  54
   3  -1   0 5371.07 112.957  64
   3  -1   0 5328.43 110.573  45
  -3  -1   0 5410.30 162.419  12
  -3  -1  -1 18175.9 303.455  12
   3  -1   1 18524.4 214.269  74
   3  -1   1 18188.9 214.891  64
   3  -1   1 18060.3 214.903  54
   3  -1   1 17657.9 212.550  45
   3  -1   2 12611.5 175.647  74
  -3  -1  -2 11753.7 145.717  21
   3  -1   2 12570.0 185.894  61
   3  -1   2 11136.3 228.913   4
  -3  -1  -2 11965.1 249.384  12
   3  -1   3 25876.7 261.460  74
  -3  -1  -3 24910.5 224.612  21
   3  -1   3 25809.4 274.327  54
   3  -1   3 26245.2 279.711  61
   3  -1   3 22770.6 349.989   4
  -3  -1  -3 22886.6 354.183  12
  -3  -1  -4 9304.42 127.505  31
   3  -1   4 9468.62 149.510  74
  -3  -1  -4 9249.01 130.363  21
   3  -1   4 9699.82 163.131  54
   3  -1   4 9712.96 168.063  61
   3  -1   4 8382.69 215.261   4
  -3  -1  -4 8757.09 228.261   6
  -3  -1  -4 7963.58 208.159  12
  -3  -1  -5 565.397 37.7469  31
   3  -1   5 536.048 39.7006  74
  -3  -1  -5 536.973 37.2451  21
   3  -1   5 546.655 45.6240  54
   3  -1   5 598.020 50.4200  61
   3  -1   5 448.901 59.1364   4
  -3  -1  -5 422.211 59.2874   6
  -3  -1  -5 462.553 61.3307  12
   3  -1   6 1287.79 66.0899  61
   3  -1   6 1278.06 59.6396  54
  -3  -1  -6 1270.40 49.6995  21
   3  -1   6 1282.25 51.2108  74
  -3  -1  -6 1306.07 50.7253  31
  -3  -1  -6 1321.02 51.8351  28
   3  -1   7 961.360 49.0445  54
   3  -1   7 979.495 56.4320  61
  -3  -1  -7 945.164 42.9862  21
  -3  -1  -7 955.223 50.3500  81
   3  -1   7 902.491 38.6642  74
  -3  -1  -7 1003.56 44.2409  31
  -3  -1  -7 990.959 45.3351  28
  -3  -1  -8 6104.03 111.598  81
  -3  -1  -8 6018.97 95.1081  21
   3  -1   8 5907.47 98.5763  64
   3  -1   8 6298.72 118.051  61
   3  -1   8 6195.16 114.644  45
  -3  -1  -8 6210.82 110.768  41
  -3  -1  -8 6430.67 99.1969  32
  -3  -1  -8 6443.78 100.164  28
   3  -1   9 2714.11 67.9681  61
   3  -1   9 2813.78 68.8788  45
  -3  -1  -9 2746.08 69.1275  41
  -3  -1  -9 2744.18 69.1559  81
  -3  -1  -9 2826.73 59.1724  32
  -3  -1  -9 2811.02 61.8645  28
   3  -1  10 15490.9 137.341  45
  -3  -1 -10 15505.8 149.079  41
   3   0 -13 2127.66 51.0731  93
   3   0 -12 493.457 34.6535  87
   3   0 -12 505.824 34.2107  93
  -3   0  11 177.399 22.5435  37
   3   0 -11 167.677 30.0370  87
   3   0 -10 97.2560 26.1765  92
   3   0 -10 83.7436 29.3758  87
  -3   0  10 110.663 28.6928  18
   3   0  -9 53294.9 389.832  82
  -3   0   9 52694.0 564.615  14
   3   0  -9 53214.8 409.099  93
   3   0  -9 53997.4 413.680  87
   3   0  -8 10590.1 163.922  87
   3   0  -8 10571.1 165.819  93
  -3   0   8 10303.6 215.235   8
   3   0  -8 10521.0 157.120  82
   3   0  -7 23172.8 207.200  62
   3   0  -7 23406.1 246.093  87
   3   0  -7 23762.2 254.648  93
  -3   0   7 22982.1 325.126   8
   3   0  -6 18049.6 181.789  62
   3   0  -6 18183.4 213.605  93
  -3   0   6 17985.0 285.461   8
   3   0  -6 18644.1 211.356  82
   3   0  -5 14.4352 22.0119  62
   3   0  -5 18.7729 21.9467  93
  -3   0   5-15.6774 38.1886   5
   3   0  -5 11.4952 22.7209  82
   3   0  -4 1473.26 50.5450  65
   3   0  -4 1584.54 54.7252  64
   3   0  -4 1597.16 55.7791  62
   3   0  -4 1545.99 56.3026  88
   3   0  -4 1553.21 56.7502  93
  -3   0   4 1526.93 81.4389  10
   3   0  -4 1648.34 60.1184  82
   3   0  -4 1489.78 52.6965  74
   3   0  -3 557.694 36.6341  65
   3   0  -3 611.584 39.9503  64
   3   0  -3 630.564 40.2726  62
   3   0  -3 547.461 33.7766  67
   3   0  -3 586.914 38.4666  88
  -3   0   3 577.921 56.1603   6
   3   0  -3 565.432 35.0013  85
   3   0  -3 617.820 38.5188  82
   3   0  -3 593.656 38.6928  74
   3   0  -2 2174.36 66.2548  85
   3   0  -2 2254.68 63.0285  82
   3   0  -2 2278.11 67.6611  88
   3   0  -2 2319.45 70.6393  65
   3   0  -2 2104.76 60.1769  68
   3   0  -2 2298.53 64.5975  67
   3   0  -2 2211.38 65.1323  45
  -3   0   2 2393.13 109.954   6
   3   0  -1 14005.9 181.433  74
   3   0  -1 13702.5 172.246  85
   3   0  -1 13460.8 166.599  88
   3   0  -1 13601.3 178.703  65
   3   0  -1 13319.8 171.490  54
   3   0  -1 14039.9 180.921  64
   3   0  -1 13118.9 166.758  45
  -3   0   1 14693.7 277.563   6
  -3   0   0 3725.77 120.041  12
   3   0   0 3291.71 133.331  11
   3   0   0 3895.81 96.2144  65
   3   0   0 3843.16 84.3450  68
   3   0   0 3713.88 93.3822  54
   3   0   0 3856.19 92.2791  85
   3   0   0 3730.96 91.3889  45
   3   0   0 3333.93 113.559   4
  -3   0   0 4000.13 150.054   6
  -3   0  -1 1382.91 79.3779  12
   3   0   1 1385.59 93.8666  11
   3   0   1 1566.74 65.1993  54
   3   0   1 1599.44 66.4605  74
   3   0   1 1573.81 62.5860  85
   3   0   1 1488.43 62.9332  45
   3   0   1 1337.74 80.7945   4
  -3   0  -1 1576.72 100.586   6
  -3   0  -2 526.365 56.6028  12
   3   0   2 523.035 69.5222  11
   3   0   2 667.288 44.5598  85
   3   0   2 606.935 45.8158  74
   3   0   2 606.384 47.0758  54
   3   0   2 586.407 61.3168   4
  -3   0  -2 602.835 69.1569   6
  -3   0  -3 2638.08 68.7531  29
   3   0   3 2865.42 88.5677  74
  -3   0  -3 2698.59 75.5064  21
   3   0   3 2743.12 83.6217  65
   3   0   3 2870.79 83.4222  61
  -3   0  -3 2544.43 112.433  12
   3   0   3 2422.51 129.843  11
   3   0   3 2447.92 117.104   4
  -3   0  -3 2797.97 132.492   6
   3   0   4 1897.36 106.574   4
  -3   0  -4 2079.93 113.379   6
  -3   0  -4 2034.98 60.9224  29
   3   0   4 2118.47 77.9341  74
  -3   0  -4 2096.05 67.1768  21
   3   0   4 2123.26 73.2728  65
   3   0   4 2166.24 74.7289  61
   3   0   4 2195.03 82.2003  54
  -3   0  -4 1785.47 99.2732  12
   3   0   5 5666.49 179.692   4
  -3   0  -5 6083.14 184.886   6
  -3   0  -5 6793.35 114.715  31
  -3   0  -5 6481.37 104.712  29
  -3   0  -5 6424.90 115.691  81
   3   0   5 6786.54 129.687  74
  -3   0  -5 6840.89 116.168  21
   3   0   5 6695.91 128.473  61
   3   0   5 6607.52 138.136  54
  -3   0  -5 5487.96 168.603  12
   3   0   5 5826.13 202.790  11
  -3   0  -6 18012.6 202.254  81
   3   0   6 18004.1 205.480  74
  -3   0  -6 19060.7 196.222  21
   3   0   6 18974.1 217.806  61
   3   0   6 18329.4 228.287  54
  -3   0  -6 19539.4 198.964  31
  -3   0  -6 17499.1 175.905  29
  -3   0  -7 371.089 34.1769  81
   3   0   7 343.676 31.0976  74
  -3   0  -7 414.908 33.5102  21
   3   0   7 345.264 37.0406  54
   3   0   7 396.408 36.5120  61
  -3   0  -7 374.875 35.3778  41
  -3   0  -7 379.575 34.3794  31
  -3   0  -7 376.913 33.6159  28
  -3   0  -8 13.9190 21.1074  81
  -3   0  -8 27.0264 21.9827  21
   3   0   8 30.0243 19.8472  61
  -3   0  -8 46.5575 22.3752  32
  -3   0  -8 6.53717 22.6898  31
  -3   0  -8 45.0509 23.1360  28
  -3   0  -8 29.8363 23.2676  41
   3   0   8 22.7548 23.5927  54
  -3   0  -9 36.2096 20.5456  81
  -3   0  -9 35.5824 22.2770  41
   3   0   9 15.2677 18.2616  54
  -3   0  -9 21.4213 18.3565  32
   3   0  10 4019.20 58.6515  64
  -3   0 -10 4769.80 79.3038  41
   3   0  10 4943.67 81.7238  45
  -3   0 -10 4361.31 67.4290  52
  -3   0 -10 4295.53 70.0375  81
  -3   0 -10 5062.86 83.2126  95
  -3   0 -11 908.463 31.5689  75
   3   1 -13 199.041 22.6532  87
  -3   1  12 4298.37 73.5213  37
   3   1 -12 4236.81 85.5716  87
  -3   1  11 1871.59 58.1634  35
   3   1 -11 2037.13 68.3124  87
  -3   1  10 3924.42 92.4474  18
   3   1 -10 4093.15 99.8716  87
   3   1 -10 3877.86 92.4369  93
  -3   1  10 4068.87 89.2598  35
   3   1  -9 50173.3 387.712  66
  -3   1   9 50533.0 384.418  18
   3   1  -9 51454.1 371.588  82
   3   1  -9 51731.9 404.672  87
   3   1  -9 51118.3 389.106  93
   3   1  -8 12825.3 180.163  66
  -3   1   8 12867.2 174.155  18
   3   1  -8 13105.2 186.554  87
   3   1  -8 12615.8 175.869  93
   3   1  -8 12638.0 165.609  82
   3   1  -7 1535.05 63.7711  66
   3   1  -7 1322.87 50.3313  68
  -3   1   7 1586.24 92.7920   8
  -3   1   7 1512.64 110.554   5
   3   1  -7 1538.34 65.8751  87
   3   1  -7 1477.70 60.7947  93
   3   1  -7 1537.32 57.9904  82
   3   1  -6 1365.77 59.6151  66
   3   1  -6 1228.66 40.5205  62
   3   1  -6 1287.59 52.3793  68
  -3   1   6 1363.29 100.912   5
   3   1  -6 1424.18 62.2599  87
   3   1  -6 1350.32 56.8533  93
   3   1  -6 1390.36 54.8746  82
   3   1  -5 2072.44 69.2558  66
   3   1  -5 1941.61 51.3037  62
   3   1  -5 1934.64 63.9973  68
  -3   1   5 2058.20 115.498   5
   3   1  -5 2079.76 70.1138  87
   3   1  -5 2035.61 65.1511  93
   3   1  -5 2038.14 62.7566  82
   3   1  -5 1807.90 56.1529  85
   3   1  -4 7448.99 113.289  82
   3   1  -4 7435.08 115.478  74
   3   1  -4 7428.71 120.508  85
  -3   1   4 7803.40 204.352   5
   3   1  -4 7816.39 128.917  66
   3   1  -4 7447.46 118.155  65
   3   1  -4 7285.41 108.139  64
   3   1  -4 7511.26 104.103  62
   3   1  -4 7800.37 128.366  68
   3   1  -4 7530.06 125.895  87
   3   1  -4 7266.74 113.530  93
  -3   1   4 7404.33 176.375  10
   3   1  -3 12950.1 164.973  66
   3   1  -3 13304.1 170.319  65
   3   1  -3 13425.9 160.061  64
   3   1  -3 12816.6 144.182  62
   3   1  -3 13011.4 169.626  68
  -3   1   3 13969.1 254.814  10
   3   1  -3 13115.6 166.285  74
   3   1  -3 12845.8 168.506  85
  -3   1   3 13761.1 239.153   6
   3   1  -2 11296.1 161.141  65
   3   1  -2 10088.9 139.366  54
   3   1  -2 11189.0 153.241  64
   3   1  -2 10991.8 155.117  68
  -3   1   2 11569.0 237.495  10
  -3   1   2 12019.6 234.895   6
   3   1  -2 11027.9 157.769  74
   3   1  -2 11007.9 159.143  85
   3   1  -1 17000.3 196.606  78
   3   1  -1 17860.7 209.443  85
   3   1  -1 18246.7 214.184  74
   3   1  -1 16309.4 280.530  11
   3   1  -1 17753.3 212.363  65
   3   1  -1 17320.6 199.323  68
   3   1  -1 16678.8 181.113  45
   3   1  -1 17525.0 200.145  54
   3   1  -1 15782.1 249.858   4
  -3   1   1 19792.7 316.814   6
  -3   1   1 18507.7 308.393  10
   3   1   0 5125.30 110.860  78
   3   1   0 5292.57 114.643  85
   3   1   0 5473.77 118.157  74
   3   1   0 4829.13 160.715  11
   3   1   0 5335.25 116.340  65
   3   1   0 5259.96 106.788  68
   3   1   0 4992.49 102.346  45
   3   1   0 5261.87 112.720  54
   3   1   0 4762.82 143.466   4
  -3   1   0 5647.58 173.962   6
   3   1   1 17541.5 216.924  78
   3   1   1 17816.3 215.918  85
   3   1   1 16409.1 311.145  11
   3   1   1 17218.9 201.188  68
   3   1   1 17785.8 218.958  54
   3   1   1 17007.2 283.634   4
  -3   1  -1 18565.4 322.928   6
   3   1   2 11469.0 241.989   4
  -3   1  -2 12510.8 267.553   6
   3   1   2 12156.7 182.235  78
   3   1   2 12582.1 189.295  74
  -3   1  -2 12039.3 150.706  26
   3   1   2 12485.8 184.195  65
   3   1   2 11882.1 166.417  68
   3   1   2 12370.2 186.464  54
   3   1   2 11421.9 269.984  11
   3   1   3 23180.5 357.614   4
  -3   1  -3 25193.6 383.512   6
  -3   1  -3 24827.8 224.149  26
  -3   1  -3 24420.5 230.743  27
   3   1   3 25172.8 264.644  85
   3   1   3 26471.0 284.115  74
   3   1   3 26101.5 273.050  65
   3   1   3 25964.3 285.404  54
   3   1   3 22783.8 393.879  11
  -3   1  -4 9095.69 124.917  26
  -3   1  -4 9439.12 137.440  29
  -3   1  -4 9344.38 133.921  27
   3   1   4 9120.99 151.033  85
   3   1   4 9157.33 161.309  78
   3   1   4 9732.54 166.944  74
  -3   1  -4 9560.99 142.864  21
   3   1   4 9640.24 159.280  65
   3   1   4 8542.71 241.980  11
   3   1   4 8363.14 217.408   4
  -3   1  -5 609.993 40.9542  29
  -3   1  -5 566.078 37.4317  27
   3   1   5 595.970 47.7165  74
  -3   1  -5 600.267 42.1354  21
   3   1   5 544.388 42.1573  65
   3   1   5 588.763 50.7201  54
   3   1   5 475.628 61.1565   4
  -3   1  -5 485.531 58.6978   6
  -3   1  -5 464.692 59.1428  10
   3   1   6 1312.79 60.9973  74
  -3   1  -6 1307.11 53.1234  41
   3   1   6 1315.25 67.1006  54
  -3   1  -6 1351.57 55.2797  31
  -3   1  -6 1292.37 52.3914  29
   3   1   6 1234.16 53.7567  65
   3   1   7 1002.52 49.5171  74
  -3   1  -7 954.743 46.3069  41
   3   1   7 1003.08 56.6960  54
  -3   1  -7 1104.02 49.2652  31
  -3   1  -7 1054.84 47.1909  28
   3   1   8 5904.33 95.0119  74
  -3   1  -8 6166.63 96.8653  21
  -3   1  -8 6075.23 103.871  41
   3   1   8 6158.62 115.192  54
  -3   1  -8 6363.20 90.4121  32
  -3   1  -8 6752.72 104.028  31
  -3   1  -8 6472.05 98.7509  28
  -3   1  -9 2698.01 69.1224  95
   3   1   9 2669.77 66.4592  54
  -3   1  -9 2590.65 62.7318  41
  -3   1  -9 2693.83 64.0616  52
  -3   1  -9 2849.44 60.1908  28
   3   1  10 14136.5 123.899  54
  -3   1 -10 15682.4 148.136  75
  -3   1 -10 14394.4 132.754  52
  -3   1 -10 14080.3 132.863  41
  -3   1 -10 16211.7 149.989  95
   3   2 -13 1378.69 36.2689  87
   3   2 -12 2519.02 61.9983  87
   3   2 -11 8108.01 125.577  87
  -3   2  11 8229.16 116.558  34
   3   2 -11 8044.90 117.763  66
   3   2 -10 252.899 34.2196  87
  -3   2  10 248.307 30.0460  34
   3   2 -10 239.874 31.5754  66
   3   2  -9 2377.40 79.2274  87
   3   2  -9 2326.94 72.1077  93
  -3   2   9 2285.35 70.2647  34
   3   2  -9 2332.79 77.6350  66
   3   2  -9 2174.15 63.6964  68
   3   2  -8 781.644 51.0580  87
   3   2  -8 790.458 46.2069  93
  -3   2   8 793.453 45.3065  34
   3   2  -8 808.565 51.4042  66
   3   2  -8 749.948 45.7897  68
  -3   2   7 439.956 55.6438   8
   3   2  -7 374.235 60.4826   7
  -3   2   7 439.600 66.3852   5
   3   2  -7 434.340 41.5974  66
   3   2  -7 420.524 38.9733  68
   3   2  -7 435.505 41.4992  87
   3   2  -7 471.767 37.7580  93
  -3   2   7 428.312 35.6101  34
   3   2  -6 10526.9 168.572  66
   3   2  -6 10141.8 162.846  68
  -3   2   6 9851.19 252.234   5
   3   2  -6 10205.3 164.091  87
   3   2  -6 9778.04 143.001  93
   3   2  -6 9360.10 134.613  85
   3   2  -6 9657.73 131.258  82
   3   2  -5 2542.03 82.9104  66
   3   2  -5 2230.49 63.2705  65
   3   2  -5 2507.53 81.7617  68
  -3   2   5 2287.16 121.223   5
   3   2  -5 2333.29 77.8930  87
   3   2  -5 2341.47 66.7692  93
   3   2  -5 2341.70 72.6944  85
   3   2  -5 2193.45 59.1298  82
   3   2  -4 2259.39 62.7410  74
   3   2  -4 2585.47 79.8844  85
  -3   2   4 2236.56 114.564   5
   3   2  -4 2598.06 82.2712  66
   3   2  -4 2340.23 70.9920  65
   3   2  -4 2534.78 82.1742  68
   3   2  -4 2493.57 78.0794  87
  -3   2   4 2184.44 101.381  10
   3   2  -3 145.294 31.2163  85
   3   2  -3 128.740 26.9208  74
  -3   2   3 131.773 41.3352  10
   3   2  -3 160.121 31.2155  66
   3   2  -3 160.351 28.9207  65
   3   2  -3 138.750 29.3217  68
   3   2  -2 1512.79 64.0583  65
   3   2  -2 1418.19 53.6629  64
   3   2  -2 1517.20 64.6655  68
   3   2  -2 1506.39 62.3167  66
  -3   2   2 1390.01 87.1430  10
  -3   2   2 1342.67 79.7540   6
   3   2  -2 1518.83 66.2010  85
   3   2  -2 1426.21 56.3414  78
   3   2  -2 1521.43 62.4091  74
   3   2  -1 479.159 43.3403  85
   3   2  -1 504.216 40.7574  78
   3   2  -1 499.591 42.8698  74
  -3   2   1 515.399 63.5497  10
   3   2  -1 447.994 52.4123  11
   3   2  -1 524.366 43.4796  65
   3   2  -1 529.732 42.5846  68
   3   2  -1 489.710 37.4447  54
  -3   2   1 474.634 56.9643   6
   3   2   0 32818.2 309.725  78
  -3   2   0 32690.3 424.259  10
   3   2   0 29423.9 409.370  11
   3   2   0 33723.7 308.848  68
   3   2   0 32921.3 302.293  54
  -3   2   0 32214.4 409.566   6
   3   2   0 30719.8 393.057   4
   3   2   1 34890.1 330.272  65
   3   2   1 34234.4 311.867  68
   3   2   1 33985.1 325.318  78
  -3   2  -1 34642.6 441.883  10
  -3   2  -1 33711.8 427.796   6
  -3   2  -2 8244.58 133.750  26
   3   2   2 8489.89 154.062  65
   3   2   2 8740.98 154.247  85
   3   2   2 8602.08 158.366  78
   3   2   2 7583.95 222.648  11
   3   2   2 7736.45 201.823   4
  -3   2  -2 8392.40 209.627   6
  -3   2  -3 14568.8 177.063  26
  -3   2  -3 14790.8 183.617  27
   3   2   3 14879.7 207.033  65
   3   2   3 15012.5 202.348  85
   3   2   3 13465.3 306.347  11
  -3   2  -3 13993.3 273.913  10
   3   2   3 13849.4 276.687   4
  -3   2  -3 14035.1 272.822   6
  -3   2  -4 4033.79 89.9093  26
  -3   2  -4 4175.03 94.5332  29
  -3   2  -4 4207.62 95.5911  27
   3   2   4 3999.14 100.143  85
   3   2   4 4162.52 111.550  78
   3   2   4 4225.51 107.521  65
  -3   2  -4 3673.04 137.405  10
   3   2   4 3644.03 166.036  11
   3   2   4 3564.01 141.469   4
   3   2   5 393.315 37.7160  65
  -3   2  -5 416.013 36.2204  21
  -3   2  -5 340.689 32.2126  26
  -3   2  -5 373.101 37.1472  29
  -3   2  -5 331.585 34.4737  27
   3   2   5 406.321 37.0870  85
   3   2   5 375.902 41.8311  78
   3   2   6 9202.80 154.506  78
   3   2   6 9266.66 154.726  74
  -3   2  -6 9596.20 131.414  21
   3   2   6 8959.66 136.944  65
  -3   2  -6 9317.27 144.263  95
  -3   2  -6 9013.58 132.200  27
  -3   2  -6 8755.74 123.658  26
  -3   2  -6 9759.89 133.870  31
  -3   2  -6 9511.69 135.046  29
  -3   2  -7 3423.27 84.1173  95
   3   2   7 3556.13 87.2518  74
  -3   2  -7 3418.87 73.6893  21
   3   2   7 3115.23 70.1494  65
  -3   2  -7 2953.23 68.5491  41
   3   2   7 3285.17 93.8461  54
  -3   2  -7 3340.11 81.2637  52
  -3   2  -7 3770.36 79.5363  31
  -3   2  -7 3168.34 68.8004  26
  -3   2  -7 3456.05 77.9853  29
  -3   2  -8 1272.52 50.5729  95
   3   2   8 1286.84 55.2876  54
  -3   2  -8 1225.13 49.2684  52
  -3   2  -8 1132.66 41.4697  41
  -3   2  -8 1292.42 42.5566  28
  -3   2  -8 1228.51 49.0782  75
   3   2   8 1201.39 45.7317  74
  -3   2  -9 7211.12 101.430  75
  -3   2  -9 7510.79 106.988  95
  -3   2 -10 3092.39 54.3071  75
   3   2  10 3029.26 51.5341  54
  -3   2 -10 3472.59 61.3603  95
  -3   2 -10 3312.00 56.0344  52
  -3   3  12 5182.50 63.7702  44
   3   3 -11 2833.02 63.5821  66
  -3   3  10 7251.28 114.322  23
   3   3 -10 7074.34 116.740  87
   3   3 -10 7224.89 116.240  66
   3   3  -9 7870.49 133.367  87
  -3   3   9 7660.20 114.888  34
   3   3  -9 7976.79 126.494  68
   3   3  -8 720.628 47.5902  66
   3   3  -8 789.913 48.8055  68
   3   3  -8 720.714 46.6962  87
  -3   3   8 745.846 45.8451  23
   3   3  -7 4921.21 113.160  66
   3   3  -7 4706.02 112.384  68
  -3   3   7 4673.72 103.757  23
   3   3  -7 4791.50 111.053  87
   3   3  -7 4440.18 90.2003  85
   3   3  -6 12362.6 183.422  66
   3   3  -6 11527.6 157.644  69
   3   3  -6 12719.9 188.157  68
  -3   3   6 12092.2 166.893  23
   3   3  -6 12255.4 168.685  85
   3   3  -6 11953.2 176.667  87
   3   3  -5 4072.22 105.194  66
   3   3  -5 3597.83 82.5339  65
   3   3  -5 3836.38 95.4790  69
   3   3  -5 4161.30 107.387  68
  -3   3   5 3615.89 151.393   5
   3   3  -5 4052.48 103.075  85
   3   3  -4 11446.5 176.338  66
   3   3  -4 10998.5 160.971  65
   3   3  -4 11384.0 171.035  69
   3   3  -4 11788.8 180.516  68
  -3   3   4 9714.92 214.555  10
  -3   3   4 10182.2 241.289   5
   3   3  -4 11414.1 179.861  85
   3   3  -3 3942.49 103.169  66
   3   3  -3 3752.08 98.6276  65
   3   3  -3 3852.82 101.502  69
   3   3  -3 3923.95 104.492  68
  -3   3   3 3715.13 91.3251  36
  -3   3   3 3423.21 130.837  10
   3   3  -3 3578.36 85.6288  74
   3   3  -3 3883.46 107.442  85
   3   3  -2 173.784 33.3528  65
   3   3  -2 147.374 31.1084  68
  -3   3   2 147.626 26.5306  36
  -3   3   2 144.132 41.2823  10
  -3   3   2 121.515 37.5186   6
   3   3  -2 149.511 28.8147  78
   3   3  -2 177.816 37.2766  85
   3   3  -2 149.569 30.9379  74
   3   3  -1 4258.74 105.053  78
  -3   3   1 3926.76 142.619  10
   3   3  -1 4248.12 112.081  65
   3   3  -1 3849.10 87.9913  54
  -3   3   1 3749.99 134.954   6
  -3   3   0 4266.90 150.470  10
  -3   3   0 4505.54 151.389   6
   3   3   0 4663.74 116.459  85
   3   3   0 4664.65 114.796  78
   3   3   1 26491.0 292.842  65
   3   3   1 26639.0 274.868  68
   3   3   1 27234.3 287.059  85
   3   3   1 26472.1 291.279  78
   3   3   2 30911.5 305.193  85
   3   3   2 31221.4 322.833  78
  -3   3  -2 30970.5 280.526  26
   3   3   2 31130.7 318.182  65
   3   3   2 30269.8 292.478  68
  -3   3  -2 28801.1 391.381  10
   3   3   2 26665.4 427.914  11
  -3   3  -2 29145.8 404.144   6
   3   3   2 27603.2 394.417   4
  -3   3  -3 23290.7 236.336  26
  -3   3  -3 23285.7 239.250  27
   3   3   3 23085.8 254.466  85
   3   3   3 22736.1 261.694  65
   3   3   3 22541.9 244.273  68
  -3   3  -3 23430.9 225.432  52
  -3   3  -3 22122.4 347.725   6
   3   3   4 3177.38 88.2103  85
   3   3   4 3147.77 98.4085  78
  -3   3  -4 3258.14 78.4978  21
   3   3   4 3209.75 92.4392  65
  -3   3  -4 3071.17 79.7510  52
  -3   3  -4 3208.35 82.2941  26
  -3   3  -4 3299.78 82.5149  29
  -3   3  -4 3375.19 86.6342  27
  -3   3  -5 3349.28 82.2013  95
   3   3   5 3444.36 85.4038  85
   3   3   5 3456.07 97.2599  78
  -3   3  -5 3569.24 77.5684  21
   3   3   5 3501.65 90.5530  65
  -3   3  -5 3567.81 84.4753  52
  -3   3  -5 3464.52 81.8445  26
  -3   3  -5 3719.16 83.8662  29
  -3   3  -5 3578.95 85.8416  27
  -3   3  -6 283.492 31.1379  95
   3   3   6 278.130 35.5724  78
  -3   3  -6 270.115 26.9663  21
   3   3   6 285.007 30.2191  65
  -3   3  -6 275.325 31.8091  52
  -3   3  -6 274.851 31.5212  27
  -3   3  -6 269.375 29.3116  26
  -3   3  -6 292.443 28.5083  31
  -3   3  -6 295.556 31.7954  29
  -3   3  -7 3047.21 73.0295  95
   3   3   7 2802.61 60.4047  65
  -3   3  -7 3038.09 72.8353  52
  -3   3  -7 2873.65 65.1497  26
  -3   3  -7 3149.42 63.0903  31
  -3   3  -7 3005.44 57.5627  28
   3   3   7 3186.61 78.8029  74
   3   3   8 1162.76 41.4165  74
  -3   3  -8 1119.51 43.2176  95
   3   3   8 1154.54 48.5065  54
  -3   3  -8 1143.28 43.1311  52
   3   3   9 1113.29 38.5438  54
  -3   3  -9 1076.81 36.0171  52
  -3   3  -9 1100.57 36.0361  86
   3   4 -11 78.2128 15.9093  66
   3   4 -10 23.8144 18.5339  66
   3   4 -10 8.75947 14.7564  68
  -3   4  10 2.63569 11.9445  98
   3   4  -9 5654.98 98.2371  66
   3   4  -9 5801.71 96.3674  68
  -3   4   9 5961.69 99.8115  36
   3   4  -8 3577.47 84.5201  66
   3   4  -8 3624.34 84.7273  68
  -3   4   8 3501.22 80.2646  23
  -3   4   8 3391.41 62.6043  80
   3   4  -7 2972.45 82.0957  66
   3   4  -7 2876.59 81.4145  68
  -3   4   7 2962.25 76.4530  23
   3   4  -7 2883.03 73.2896  85
  -3   4   7 3134.78 82.7544  36
   3   4  -6 7828.29 136.775  66
   3   4  -6 8010.70 133.082  69
   3   4  -6 7869.64 138.057  68
  -3   4   6 7671.71 123.592  23
   3   4  -6 8059.59 136.784  85
  -3   4   6 8192.30 136.018  36
  -3   4   5 4372.02 100.023  36
   3   4  -5 4317.77 102.745  69
  -3   4   4 886.664 48.8308  36
   3   4  -4 902.216 49.3535  65
   3   4  -4 981.692 55.2215  69
   3   4  -3 546.441 48.1725  85
  -3   4   3 429.578 36.6463  36
   3   4  -3 433.276 41.0742  65
   3   4  -3 477.101 42.6826  69
   3   4  -2 8511.13 138.451  78
  -3   4   2 7795.79 119.021  39
  -3   4   2 7897.83 125.268  36
   3   4  -2 8761.84 159.094  65
   3   4  -2 8651.43 150.748  68
  -3   4   1 26734.9 245.822  39
   3   4  -1 26360.4 285.034  85
   3   4  -1 25303.2 268.427  78
   3   4  -1 25853.3 290.358  65
   3   4  -1 24987.9 266.407  68
   3   4   0 37567.5 351.227  78
   3   4   0 38048.5 336.450  68
   3   4   1 15698.4 208.067  85
   3   4   1 15509.4 218.082  78
  -3   4  -1 15340.7 187.060  26
   3   4   1 15707.3 218.185  65
   3   4   1 15177.0 197.854  68
   3   4   2 4720.15 109.785  85
   3   4   2 4655.65 118.906  78
  -3   4  -2 4630.32 98.8755  26
  -3   4  -2 4647.64 100.210  27
   3   4   2 4576.66 113.757  65
   3   4   2 4639.25 104.485  68
   3   4   3 3861.72 94.6094  85
   3   4   3 3924.47 101.081  65
   3   4   3 3795.71 89.9976  68
  -3   4  -3 3513.54 76.3701  52
  -3   4  -3 3916.42 89.4763  26
  -3   4  -3 3789.39 82.2727  29
  -3   4  -3 3901.03 89.6049  27
   3   4   4 7853.97 125.172  85
   3   4   4 8206.45 144.083  78
  -3   4  -4 7530.47 102.138  21
   3   4   4 8195.58 136.639  65
  -3   4  -4 7641.12 113.867  52
  -3   4  -4 8108.99 123.022  26
  -3   4  -4 8082.32 115.863  29
  -3   4  -4 8281.33 125.738  27
   3   4   5 762.760 42.4731  65
   3   4   5 739.880 37.7861  85
   3   4   5 765.912 46.6704  78
  -3   4  -5 750.696 39.0374  52
  -3   4  -5 783.346 40.1335  26
  -3   4  -5 798.039 33.6122  31
  -3   4  -5 799.402 38.9054  29
  -3   4  -5 772.714 40.7338  27
   3   4   6 2602.82 60.7700  65
   3   4   6 2786.71 73.3661  78
  -3   4  -6 2877.17 64.9522  26
  -3   4  -6 2774.75 60.6088  29
  -3   4  -6 2775.95 64.5265  52
  -3   4  -7 1697.54 48.2842  39
  -3   4  -7 1652.02 46.8407  52
  -3   4  -7 1800.53 52.8747  86
   3   4   7 1823.41 53.2854  74
   3   4   8 2478.35 54.6829  54
  -3   4  -8 2307.84 47.0011  52
  -3   5   9 696.609 25.4811  98
   3   5  -9 683.740 28.4363  68
   3   5  -8 12834.6 131.720  68
   3   5  -8 13002.1 134.632  66
   3   5  -7 6819.41 104.232  66
  -3   5   7 6795.15 89.5850  80
  -3   5   7 7046.14 103.767  36
   3   5  -6 597.216 35.4904  69
   3   5  -6 604.389 37.3476  68
   3   5  -6 622.057 38.4096  66
   3   5  -6 643.821 38.7668  85
  -3   5   6 642.496 37.4284  36
   3   5  -5 1106.94 48.5397  69
   3   5  -5 1082.81 49.3492  68
   3   5  -5 1209.71 52.9916  85
  -3   5   5 1079.73 47.0478  36
   3   5  -4 574.524 35.9757  65
   3   5  -4 625.798 41.0529  69
   3   5  -4 550.427 39.9400  68
  -3   5   4 597.338 37.5894  36
   3   5  -3 983.555 50.1471  65
   3   5  -3 989.176 49.1715  68
  -3   5   3 917.216 43.2498  36
   3   5  -2 4664.22 105.106  65
   3   5  -2 4331.65 96.8622  68
   3   5  -2 4496.20 103.385  85
  -3   5   1 3672.51 77.4324  39
   3   5  -1 3933.40 98.4421  65
   3   5  -1 3825.91 90.5446  68
   3   5  -1 3869.03 95.9436  85
   3   5  -1 3699.31 88.2000  78
  -3   5   1 3712.04 75.3972  77
  -3   5   0 12236.0 147.869  39
   3   5   0 12051.3 157.448  68
   3   5   0 11824.3 165.326  85
   3   5   0 11860.6 164.849  78
  -3   5  -1 1675.28 52.8151  86
   3   5   1 1749.90 66.4951  65
   3   5   1 1748.90 59.1783  68
   3   5   1 1809.15 63.9378  85
   3   5   1 1716.20 65.2927  78
  -3   5  -1 1696.06 57.6840  39
  -3   5  -1 1684.79 50.5658  29
  -3   5  -1 1768.34 57.3063  27
  -3   5  -2 4409.76 85.2753  86
   3   5   2 4372.22 97.5206  65
   3   5   2 4417.61 87.1524  68
   3   5   2 4357.89 91.7631  85
   3   5   2 4438.68 99.5089  78
  -3   5  -2 4310.52 88.6136  39
  -3   5  -2 4524.72 86.9800  26
  -3   5  -2 4326.90 75.5627  29
  -3   5  -3 538.507 35.2755  86
   3   5   3 543.217 38.2380  65
   3   5   3 538.422 34.3638  85
  -3   5  -3 535.267 36.0025  39
  -3   5  -3 522.261 33.1748  26
  -3   5  -3 507.711 29.5148  29
  -3   5  -4 2602.57 64.0696  86
   3   5   4 2630.22 65.6457  65
   3   5   4 2413.66 56.3710  85
   3   5   4 2629.96 70.6775  78
  -3   5  -4 2522.22 64.0929  39
  -3   5  -4 2553.40 59.5764  26
  -3   5  -4 2465.36 51.7787  29
   3   5   5 8482.41 114.990  78
  -3   5  -5 8505.75 108.967  86
  -3   5  -5 8461.64 106.409  39
   3   5   6 460.588 27.4073  78
   3   5   6 427.182 28.1580  74
  -3   5  -6 381.827 22.5870  77
  -3   5  -6 391.487 24.1623  39
   3   5   6 403.330 25.7796  54
  -3   5  -6 428.539 26.1548  86
  -3   5  -7 1293.34 32.2848  86
  -3   6   6 6327.18 74.5448  80
   3   6  -6 6187.70 74.2163  85
  -3   6   5 8243.99 92.9650  80
   3   6  -5 8144.18 97.5340  85
  -3   6   4 815.204 31.5109  48
   3   6  -4 839.253 34.8669  68
   3   6  -3 1625.49 45.4543  65
   3   6  -3 1758.25 48.7080  68
   3   6  -3 1823.46 52.7768  85
  -3   6   3 1557.78 40.2122  96
   3   6  -2 3931.73 74.1049  65
   3   6  -2 3963.70 71.2008  68
   3   6  -2 4026.51 77.6000  85
  -3   6   2 3777.39 66.5943  96
   3   6  -1 1999.31 55.5244  65
   3   6  -1 2022.02 50.5874  68
   3   6  -1 1974.31 55.0408  85
   3   6   0 6890.20 90.2200  68
   3   6   0 7088.02 99.0805  85
  -3   6  -1 3542.87 64.3663  39
   3   6   1 3933.21 74.7937  65
   3   6   1 3921.57 69.2810  85
   3   6   1 3696.44 68.5588  78
  -3   6  -1 3772.51 62.8208  77
  -3   6  -2 556.805 28.2087  39
   3   6   2 528.178 30.1603  65
   3   6   2 505.087 25.1000  85
   3   6   2 533.498 29.4400  78
  -3   6  -2 524.992 26.5736  77
  -3   6  -3 435.176 24.4556  39
   3   6   3 400.684 24.6038  65
   3   6   3 419.885 25.9555  78
  -3   6  -3 401.380 23.3262  77
   3   6   4 3541.37 54.5120  74
  -3   6  -4 3736.93 54.1155  77
   4  -4  -5 77.4819 15.2399  82
   4  -4  -4 2333.23 47.0661  82
   4  -4  -3 2651.72 45.9586  62
   4  -4  -2 606.718 25.0942  62
   4  -4  -2 545.742 26.4200  51
   4  -4  -1 1586.64 41.3640  88
   4  -4  -1 1558.22 36.0676  62
   4  -4   0 9189.18 98.1246  88
   4  -4   0 8774.50 83.8287  62
   4  -4   1 3096.60 53.7923  88
   4  -4   1 2998.66 44.4194  62
   4  -3  -7 2833.57 52.7299  82
   4  -3  -6 1113.63 38.2613  82
   4  -3  -5 10176.1 106.479  62
   4  -3  -5 10100.1 116.738  82
   4  -3  -4 3019.42 59.3460  62
   4  -3  -4 2971.12 64.4477  82
   4  -3  -3 15.2948 19.1816  62
   4  -3  -2 1182.99 44.7274  88
   4  -3  -2 1182.80 41.5014  62
   4  -3  -1 7988.82 110.512  88
   4  -3  -1 7864.62 100.703  62
   4  -3   0 15080.1 155.014  88
   4  -3   0 14733.6 141.732  62
   4  -3   1 27780.4 218.112  88
   4  -3   1 27835.2 203.117  62
   4  -3   1 27597.6 211.340  67
   4  -3   2 23862.9 192.370  88
   4  -3   2 23908.7 179.330  62
   4  -3   2 23922.4 187.667  67
   4  -3   3 2312.05 51.8713  88
   4  -3   3 2284.88 47.3004  62
   4  -3   3 2306.60 50.9154  67
   4  -3   4 3518.45 51.5468  62
   4  -3   4 3593.70 56.2991  67
   4  -2  -9 1336.57 32.4014  82
   4  -2  -8 3968.90 63.5601  82
   4  -2  -7 445.821 27.3053  82
   4  -2  -6 6538.86 86.6707  62
   4  -2  -6 6344.71 93.3039  82
   4  -2  -5 231.683 24.8225  62
   4  -2  -5 200.919 24.2547  82
   4  -2  -4 5325.92 86.1255  62
   4  -2  -3 64.0341 22.7968  88
   4  -2  -3 61.7317 23.0863  62
   4  -2  -2 373.300 32.0260  88
   4  -2  -1 1552.14 54.0455  88
   4  -2   0 362.179 31.8653  88
   4  -2   0 401.316 31.0538  67
   4  -2   1 4932.45 90.1390  88
  -4  -2  -1 5248.02 76.8750  32
   4  -2   1 5020.11 89.0977  62
   4  -2   1 4945.17 87.5460  67
   4  -2   2 19277.9 182.382  88
  -4  -2  -2 21277.4 166.835  32
   4  -2   2 20554.2 185.786  62
   4  -2   2 19875.0 182.649  67
   4  -2   3 121.317 22.8722  88
   4  -2   3 143.686 23.5765  67
   4  -2   4 869.040 35.5630  67
  -4  -2  -5 172.029 19.2519  41
   4  -2   5 180.990 19.3905  67
   4  -1  -9 5310.38 67.6509  82
   4  -1  -8 4386.08 67.6780  82
   4  -1  -7 6890.55 90.9343  82
   4  -1  -6 1985.27 48.4253  62
   4  -1  -5 3426.90 67.1881  62
   4  -1  -4 43.4913 20.8630  62
   4  -1  -3 994.087 42.8588  62
   4  -1  -2 1404.48 48.2762  88
   4  -1  -2 1342.49 49.9660  62
   4  -1  -1 696.539 36.2355  88
   4  -1  -1 774.805 41.9077  62
   4  -1   0 3472.37 72.2738  88
   4  -1   0 3713.05 81.6006  62
   4  -1   1 614.192 36.9058  64
   4  -1   2 2528.46 64.9289  45
  -4  -1  -2 2760.53 58.3017  28
   4  -1   2 2637.09 66.4781  64
   4  -1   3 1975.56 56.2846  45
  -4  -1  -3 2160.52 50.5979  28
   4  -1   3 2042.80 56.3790  64
   4  -1   4 1499.54 47.5717  45
   4  -1   4 1564.16 46.7589  64
   4  -1   5 2165.88 47.3342  64
  -4  -1  -5 2113.51 46.1865  41
   4  -1   6 948.263 25.8261  64
   4   0  -4 6201.64 85.9966  62
   4   0  -3 1346.56 44.5030  62
   4   0  -2 7886.60 108.151  62
   4   0  -1 17190.4 178.564  64
   4   0  -1 16779.7 177.683  74
   4   0   0 8155.29 121.161  64
   4   0   0 8199.12 116.469  62
   4   0   0 7846.91 119.897  74
   4   0   1 393.752 33.8687  64
   4   0   1 380.097 30.4252  45
  -4   0  -1 419.408 32.5826  21
   4   0   2 1835.49 58.5972  74
  -4   0  -2 1943.71 53.9728  31
   4   0   3 4699.00 89.8057  64
   4   0   3 4586.42 85.4295  74
   4   0   3 4472.81 84.5935  45
   4   0   4 13927.4 143.281  74
   4   0   4 13874.1 148.207  45
   4   0   5 4177.46 72.3551  45
  -4   0  -5 4092.68 67.3384  95
   4   0   6 7.92826 14.8021  64
   4   0   6 2.06844 15.2762  45
   4   1  -2 1317.83 47.4835  74
   4   1  -2 1250.02 42.8062  64
   4   1  -1 686.724 38.4734  74
   4   1  -1 788.091 38.1486  64
   4   1   0 3589.00 81.6870  74
   4   1   0 3592.12 78.2712  64
   4   1   1 578.640 37.7616  64
  -4   1  -1 611.753 39.2659  21
  -4   1  -1 545.057 34.7043  29
   4   1   2 2526.72 69.0041  74
  -4   1  -2 2676.80 61.0861  29
   4   1   2 2548.65 68.9843  64
   4   1   3 1956.37 58.6701  74
   4   1   3 2052.65 60.9665  64
   4   1   4 1564.27 48.7429  74
  -4   1  -4 1726.51 48.6119  31
  -4   1  -5 2293.04 51.1520  52
   4   1   5 2152.35 48.3561  74
   4   1   5 2236.26 54.9026  64
  -4   1  -6 1178.67 33.9514  52
   4   1   6 1138.05 34.4694  64
   4   2  -2 319.396 25.5217  74
   4   2  -2 348.958 29.1695  85
  -4   2   2 370.136 32.0023  26
   4   2  -2 346.482 29.0462  65
   4   2  -1 1473.70 50.6533  74
   4   2  -1 1473.48 52.0933  85
   4   2  -1 1519.03 53.4976  65
   4   2   0 398.774 33.1052  74
   4   2   0 388.252 31.7432  85
  -4   2   0 384.059 31.1800  27
   4   2   0 400.473 33.6350  65
   4   2   1 5005.50 95.0697  74
   4   2   1 4740.63 81.6364  64
   4   2   2 18642.2 185.383  65
   4   2   2 19279.1 176.737  64
   4   2   3 163.314 26.1124  74
  -4   2  -3 150.383 19.0090  52
  -4   2  -3 177.727 24.5005  31
   4   2   3 150.801 22.8925  64
   4   2   3 124.872 22.0482  54
  -4   2  -4 784.198 29.6009  52
   4   2   4 871.088 37.1063  74
   4   2   4 814.820 35.0563  54
   4   2   4 832.949 35.8058  64
  -4   2  -5 182.077 17.1198  52
   4   2   5 169.097 19.5686  74
   4   2   5 182.974 20.3216  64
   4   3  -3 10.8538 17.3334  85
  -4   3   3 7.97046 21.4555  26
   4   3  -3 13.1130 16.9285  68
   4   3  -2 1173.23 44.4446  85
  -4   3   2 1270.35 46.4425  26
   4   3  -2 1103.83 41.3972  65
   4   3  -2 1159.82 41.5574  68
   4   3  -1 7438.58 109.049  85
   4   3  -1 7315.33 107.102  65
   4   3   0 13707.9 141.578  74
   4   3   0 14238.5 151.777  85
   4   3   0 13895.9 154.051  65
   4   3   1 27027.6 217.267  74
  -4   3  -1 26772.4 197.897  39
   4   3   2 24093.6 195.518  65
   4   3   2 24102.2 198.186  74
   4   3   3 2114.28 49.0132  65
  -4   3  -3 2118.74 44.0270  86
   4   3   4 3321.14 56.4208  74
   4   4  -4 2187.05 42.5256  68
   4   4  -3 2618.66 49.1007  68
   4   4  -3 2419.22 47.7853  85
   4   4  -2 645.668 28.4531  85
   4   4  -1 1515.04 40.2841  65
   4   4  -1 1522.20 42.2329  85
   4   4   0 9178.91 99.6018  65
  -4   4  -1 2602.98 43.0440  77
   4   4   2 3643.86 53.8290  65
   0   0   0    0.00    0.00   0
TITL SIA590_2 in P2(1)
REM P2(1) (#4 in standard setting)
CELL 1.54184   3.733386   6.973071  12.873272  90.0000  97.1579  90.0000
ZERR    2.00   0.000035   0.000051   0.000091   0.0000   0.0008   0.0000
LATT -1
SYMM -x, y+1/2,-z
SFAC C H N O
UNIT 14.00 8.00 4.00 4.00
REM  CrysAlisPro recorded range (K): Min=100.0; max=100.1; aver:100.0
TEMP -173
SIZE 0.04 0.06 0.28
TREF
HKLF 4
END
;
_shelx_hkl_checksum     17012
_shelx_res_file
;
TITL
    sia590_2.res
    created by SHELXL-2019/3 at 14:30:47 on 12-Sep-2023
CELL 1.54184 3.733386 6.973071 12.873272 90 97.1579 90
ZERR 2 0.000035 0.000051 0.000091 0 0.0008 0
LATT -1
SYMM -X,0.5+Y,-Z
SFAC C H N O
UNIT 14 8 4 4
L.S. 20
PLAN  10
SIZE 0.036 0.063 0.284
TEMP -173.13(10)
CONF
BOND $H
more -3
fmap 2 53
acta
REM <olex2.extras>
REM <HklSrc "%.\\SIA590_2.hkl">
REM </olex2.extras>
WGHT    0.047200    0.037700
FVAR      14.63048
O1    4    0.295166    0.114126    0.946320    11.00000    0.03887    0.03340 =
         0.02302    0.00920    0.00535    0.00236
O2    4    0.544898    0.031357    0.810277    11.00000    0.03213    0.02005 =
         0.03682    0.00178    0.00732    0.00765
N1    3    0.252539    0.566491    0.458484    11.00000    0.03378    0.03869 =
         0.02517    0.00658    0.00644   -0.00190
N2    3    0.372394    0.143746    0.857919    11.00000    0.01811    0.01925 =
         0.02198    0.00185    0.00137   -0.00062
C1    1    0.182251    0.519474    0.654361    11.00000    0.01665    0.02171 =
         0.01916    0.00080    0.00156   -0.00289
C2    1    0.289538    0.345154    0.700863    11.00000    0.01507    0.01838 =
         0.02059   -0.00184    0.00344   -0.00034
C3    1    0.255132    0.325013    0.806199    11.00000    0.01485    0.01652 =
         0.01986    0.00065    0.00176   -0.00165
C4    1    0.119223    0.467819    0.865294    11.00000    0.01650    0.02306 =
         0.01905   -0.00235    0.00206   -0.00096
C5    1    0.016438    0.640323    0.816967    11.00000    0.01831    0.02022 =
         0.02584   -0.00698    0.00195    0.00158
C6    1    0.046123    0.667389    0.711284    11.00000    0.01813    0.01901 =
         0.02752    0.00132   -0.00035    0.00049
C7    1    0.218513    0.547082    0.544753    11.00000    0.02145    0.02460 =
         0.02475    0.00294    0.00267   -0.00223
H2    2    0.386881    0.248768    0.666117    11.00000    0.03122
H4    2    0.108229    0.445446    0.936101    11.00000    0.01807
H6    2   -0.008747    0.789850    0.678233    11.00000    0.02421
H5    2   -0.071017    0.738432    0.852754    11.00000    0.02752
HKLF 4
REM
REM wR2 = 0.0690, GooF = S = 1.089, Restrained GooF = 1.088 for all data
REM R1 = 0.0241 for 1353 Fo > 4sig(Fo) and 0.0242 for all 1360 data
REM 116 parameters refined using 1 restraints
END
WGHT      0.0472      0.0377
REM Highest difference peak  0.167,  deepest hole -0.171,  1-sigma level  0.039
Q1    1   0.3621  0.4252  0.4913  11.00000  0.05    0.17
Q2    1   0.1329  0.3026  0.5018  11.00000  0.05    0.14
Q3    1   0.2133  0.6961  0.5002  11.00000  0.05    0.14
Q4    1   0.4868 -0.0568  0.9773  11.00000  0.05    0.12
Q5    1  -0.1161  0.5940  0.4947  11.00000  0.05    0.11
Q6    1   0.6355  0.7425  0.4966  11.00000  0.05    0.10
Q7    1   0.6235  0.0646  0.9936  11.00000  0.05    0.10
Q8    1   0.1641  0.5925  0.6844  11.00000  0.05    0.10
Q9    1   0.2798  0.3338  0.7590  11.00000  0.05    0.10
Q10   1   0.0545  0.1780  1.0161  11.00000  0.05    0.09
;
_shelx_res_checksum     30690
