# Supplementary material for: 3-Nitro­benzo­nitrile
Source: IUCrdata. 2023 Sep 22;8(Pt 9):x230814. doi: 10.1107/S2414314623008143 (PMC10561223; doi:10.1107/S2414314623008143)
Supplement: Supplementary file 2 [file x-08-x230814-Isup2.hkl]

data_I                                                                          
_shelx_title ' '                                                                
_shelx_refln_list_code          4                                               
_shelx_F_calc_maximum       68.61                                               
_exptl_crystal_F_000       152.00                                               
_reflns_d_resolution_high  0.7948                                               
                                                                                
loop_                                                                           
 _space_group_symop_operation_xyz                                               
 'x, y, z'                                                                      
 '-x, y+1/2, -z'                                                                
                                                                                
_cell_length_a     3.7334                                                       
_cell_length_b     6.9731                                                       
_cell_length_c    12.8733                                                       
_cell_angle_alpha  90.000                                                       
_cell_angle_beta   97.158                                                       
_cell_angle_gamma  90.000                                                       
                                                                                
_shelx_F_squared_multiplier     1.000                                           
                                                                                
loop_                                                                           
 _refln_index_h                                                                 
 _refln_index_k                                                                 
 _refln_index_l                                                                 
 _refln_F_squared_calc                                                          
 _refln_F_squared_meas                                                          
 _refln_F_squared_sigma                                                         
 _refln_observed_status                                                         
   0  -8   0         13.85         15.50         0.39 o                         
   1  -8   0          1.00          1.12         0.05 o                         
   1  -7   0          5.34          5.48         0.08 o                         
   2  -7   0         12.51         11.72         0.18 o                         
   0  -6   0        144.24        145.15         0.64 o                         
   1  -6   0         19.45         19.68         0.16 o                         
   2  -6   0          6.79          7.26         0.20 o                         
   3  -6   0         32.39         32.15         0.48 o                         
   1  -5   0        345.61        350.16         1.44 o                         
   2  -5   0         85.48         81.61         0.50 o                         
   3  -5   0         53.88         54.38         0.39 o                         
   0  -4   0        272.64        274.12         2.16 o                         
   1  -4   0         93.26         92.22         0.57 o                         
   2  -4   0        190.77        197.05         1.24 o                         
   3  -4   0        163.85        172.77         1.01 o                         
   4  -4   0         43.90         41.83         0.97 o                         
   1  -3   0        129.51        124.31         1.01 o                         
   2  -3   0         11.34         11.87         0.23 o                         
   3  -3   0         20.61         21.12         0.31 o                         
   4  -3   0         66.07         69.58         0.81 o                         
   0  -2   0       2059.29       1953.56        21.90 o                         
   1  -2   0         18.98         18.45         0.46 o                         
   2  -2   0         33.69         36.65         0.25 o                         
   3  -2   0        149.24        154.39         1.81 o                         
   4  -2   0          1.70          1.79         0.10 o                         
   1  -1   0       1326.26       1308.18        21.85 o                         
   2  -1   0        325.54        327.38         1.27 o                         
   3  -1   0         23.31         24.75         0.28 o                         
   4  -1   0         15.65         16.74         0.56 o                         
   1   0   0         34.09         35.72         0.96 o                         
   2   0   0        155.66        164.07         1.02 o                         
   3   0   0         17.26         17.49         0.28 o                         
   4   0   0         37.41         37.71         0.48 o                         
   1   1   0       1329.34       1361.26         4.12 o                         
   2   1   0        324.72        335.18         1.42 o                         
   3   1   0         23.63         24.34         0.33 o                         
   4   1   0         15.68         16.77         0.26 o                         
   0   2   0       2059.82       1991.20        44.18 o                         
   1   2   0         18.52         19.07         0.20 o                         
   2   2   0         33.63         37.50         0.37 o                         
   3   2   0        149.79        151.26         2.02 o                         
   4   2   0          1.77          1.83         0.08 o                         
   1   3   0        130.42        125.11         0.51 o                         
   2   3   0         11.12         11.65         0.11 o                         
   3   3   0         20.35         21.33         0.37 o                         
   4   3   0         65.54         65.12         0.63 o                         
   0   4   0        272.52        267.67         3.13 o                         
   1   4   0         93.53         92.99         0.54 o                         
   2   4   0        188.90        193.24         1.09 o                         
   3   4   0        163.82        176.69         1.14 o                         
   4   4   0         44.29         42.88         0.47 o                         
   1   5   0        345.53        348.75         1.94 o                         
   2   5   0         86.16         84.11         0.95 o                         
   3   5   0         53.86         56.11         0.41 o                         
   0   6   0        144.09        146.94         0.96 o                         
   1   6   0         19.74         19.55         0.24 o                         
   2   6   0          6.43          6.82         0.08 o                         
   3   6   0         32.76         32.61         0.46 o                         
   1   7   0          5.27          5.49         0.09 o                         
   2   7   0         12.76         12.21         0.15 o                         
   0   8   0         14.07         15.08         0.17 o                         
   1   8   0          0.92          1.03         0.07 o                         
  -1  -8   1          1.40          1.36         0.07 o                         
   0  -8   1         18.69         19.53         0.24 o                         
   1  -8   1         19.96         20.36         0.32 o                         
  -2  -7   1         12.72         13.03         0.17 o                         
  -1  -7   1         25.19         25.24         0.47 o                         
   0  -7   1         30.76         31.21         0.31 o                         
   1  -7   1         65.26         67.36         0.59 o                         
   2  -7   1         26.41         27.87         0.46 o                         
  -3  -6   1          9.71          9.24         0.25 o                         
  -2  -6   1         11.95         12.22         0.21 o                         
  -1  -6   1         89.72         88.84         0.77 o                         
   0  -6   1        137.85        140.57         0.92 o                         
   1  -6   1         75.27         77.75         0.60 o                         
   2  -6   1         63.06         64.65         0.80 o                         
   3  -6   1         20.14         19.01         0.40 o                         
  -3  -5   1         16.82         17.51         0.17 o                         
  -2  -5   1        399.41        414.27         2.82 o                         
  -1  -5   1        165.02        160.91         1.41 o                         
   0  -5   1         49.31         48.40         0.28 o                         
   1  -5   1          3.04          2.48         0.06 o                         
   2  -5   1         42.54         42.59         0.46 o                         
   3  -5   1          7.58          8.31         0.15 o                         
  -4  -4   1          7.15          7.34         0.13 o                         
  -3  -4   1        111.41        119.19         0.74 o                         
  -2  -4   1         41.41         41.45         0.44 o                         
  -1  -4   1         89.87         95.08         0.67 o                         
   0  -4   1        196.31        201.44         1.52 o                         
   1  -4   1         18.81         22.14         0.23 o                         
   2  -4   1        173.84        175.08         2.07 o                         
   3  -4   1         67.95         71.01         0.70 o                         
   4  -4   1         16.13         14.20         0.23 o                         
  -4  -3   1         37.15         37.01         0.35 o                         
  -3  -3   1         18.27         18.95         0.33 o                         
  -2  -3   1        117.47        117.33         0.71 o                         
  -1  -3   1        146.04        136.83         1.29 o                         
   0  -3   1        288.10        295.09         1.31 o                         
   1  -3   1        589.56        587.59         5.60 o                         
   2  -3   1          0.18          0.26         0.04 o                         
   3  -3   1        118.93        124.12         1.50 o                         
   4  -3   1        127.65        129.59         0.57 o                         
  -4  -2   1          7.15          7.25         0.25 o                         
  -3  -2   1          2.45          2.39         0.09 o                         
  -2  -2   1          5.45          4.76         0.15 o                         
  -1  -2   1         41.47         35.40         0.44 o                         
   0  -2   1         89.65         82.57         0.60 o                         
   1  -2   1        161.97        159.42         1.96 o                         
   2  -2   1        397.32        417.12         1.81 o                         
   3  -2   1        155.58        159.19         0.93 o                         
   4  -2   1         24.24         23.62         0.31 o                         
  -4  -1   1          3.47          3.42         0.18 o                         
  -3  -1   1         80.25         83.83         0.66 o                         
  -2  -1   1        309.59        306.55         1.10 o                         
  -1  -1   1         42.15         38.10         1.04 o                         
   0  -1   1        421.91        388.32         0.90 o                         
   1  -1   1       4703.82       4507.11        50.19 o                         
   2  -1   1        253.55        268.71         3.23 o                         
   3  -1   1         79.64         84.65         0.49 o                         
   4  -1   1          2.53          2.87         0.17 o                         
  -4   0   1         83.84         79.36         0.96 o                         
  -3   0   1         59.02         63.81         0.65 o                         
  -2   0   1         17.88         20.50         0.29 o                         
  -1   0   1       2148.74       2039.76        11.87 o                         
   0   0   1         91.97         73.79         0.30 o                         
   1   0   1        837.56        773.83         3.77 o                         
   2   0   1        190.94        210.38         2.67 o                         
   3   0   1          7.19          7.05         0.16 o                         
   4   0   1          1.58          1.86         0.09 o                         
  -4   1   1          3.51          3.46         0.24 o                         
  -3   1   1         80.34         81.52         1.23 o                         
  -2   1   1        309.30        314.26         1.13 o                         
  -1   1   1         42.52         40.10         0.25 o                         
   0   1   1        426.69        389.31         2.40 o                         
   1   1   1       4707.98       4556.57        20.95 o                         
   2   1   1        251.88        264.03         3.93 o                         
   3   1   1         79.16         81.81         0.97 o                         
   4   1   1          2.54          2.70         0.10 o                         
  -4   2   1          7.23          6.95         0.14 o                         
  -3   2   1          2.35          2.33         0.07 o                         
  -2   2   1          5.45          5.02         0.11 o                         
  -1   2   1         41.49         36.32         0.40 o                         
   0   2   1         90.86         85.55         0.92 o                         
   1   2   1        162.83        161.08         2.35 o                         
   2   2   1        398.92        416.00         2.42 o                         
   3   2   1        154.52        160.30         0.89 o                         
   4   2   1         24.35         22.69         0.62 o                         
  -4   3   1         36.67         34.46         0.36 o                         
  -3   3   1         18.68         18.81         0.47 o                         
  -2   3   1        117.95        118.81         0.67 o                         
  -1   3   1        144.54        131.07         1.38 o                         
   0   3   1        287.10        288.40         1.42 o                         
   1   3   1        589.83        584.83         2.57 o                         
   2   3   1          0.16          0.34         0.05 o                         
   3   3   1        117.83        124.81         0.72 o                         
   4   3   1        128.10        125.62         0.68 o                         
  -4   4   1          7.28          7.09         0.14 o                         
  -3   4   1        111.02        120.93         1.32 o                         
  -2   4   1         41.41         41.09         0.40 o                         
  -1   4   1         89.23         95.08         0.38 o                         
   0   4   1        197.45        197.50         2.32 o                         
   1   4   1         18.66         21.95         0.16 o                         
   2   4   1        173.56        174.56         1.28 o                         
   3   4   1         68.60         72.28         0.43 o                         
   4   4   1         16.32         12.16         0.20 o                         
  -3   5   1         16.99         17.62         0.19 o                         
  -2   5   1        400.59        412.82         4.66 o                         
  -1   5   1        162.83        160.28         0.73 o                         
   0   5   1         49.68         49.28         0.21 o                         
   1   5   1          3.12          2.45         0.05 o                         
   2   5   1         42.64         43.25         0.56 o                         
   3   5   1          7.33          8.07         0.10 o                         
  -3   6   1          9.67          9.34         0.14 o                         
  -2   6   1         12.05         12.46         0.14 o                         
  -1   6   1         90.43         90.53         1.08 o                         
   0   6   1        137.76        139.51         1.52 o                         
   1   6   1         75.83         77.74         0.85 o                         
   2   6   1         62.95         64.11         0.42 o                         
   3   6   1         20.07         17.60         0.29 o                         
  -2   7   1         12.88         13.14         0.22 o                         
  -1   7   1         24.49         24.40         0.17 o                         
   0   7   1         31.25         31.87         0.41 o                         
   1   7   1         65.53         68.82         0.32 o                         
   2   7   1         26.04         27.12         0.25 o                         
  -1   8   1          1.46          1.39         0.05 o                         
   0   8   1         18.44         18.49         0.15 o                         
   1   8   1         19.90         19.24         0.23 o                         
  -1  -8   2          4.22          4.06         0.11 o                         
   0  -8   2          5.10          4.91         0.14 o                         
   1  -8   2         10.54         12.20         0.16 o                         
  -2  -7   2          6.40          7.16         0.16 o                         
  -1  -7   2          8.60          8.64         0.14 o                         
   0  -7   2         75.45         74.92         0.83 o                         
   1  -7   2        108.27        107.93         1.02 o                         
   2  -7   2         11.94         11.00         0.22 o                         
  -3  -6   2         18.18         18.46         0.25 o                         
  -2  -6   2         15.91         16.06         0.19 o                         
  -1  -6   2        181.75        182.56         1.86 o                         
   0  -6   2        173.03        173.02         1.13 o                         
   1  -6   2         27.36         27.69         0.30 o                         
   2  -6   2          1.98          2.10         0.07 o                         
   3  -6   2          2.19          2.23         0.14 o                         
  -3  -5   2         20.12         20.48         0.19 o                         
  -2  -5   2         21.54         21.44         0.21 o                         
  -1  -5   2         17.18         15.92         0.17 o                         
   0  -5   2         13.59         13.56         0.15 o                         
   1  -5   2         28.41         29.03         0.23 o                         
   2  -5   2         40.08         42.97         0.40 o                         
   3  -5   2         19.90         19.73         0.33 o                         
  -4  -4   2          3.01          2.71         0.14 o                         
  -3  -4   2         39.33         40.60         0.33 o                         
  -2  -4   2         18.14         18.44         0.17 o                         
  -1  -4   2        354.61        363.35         2.21 o                         
   0  -4   2         13.69         10.79         0.10 o                         
   1  -4   2         17.30         17.05         0.19 o                         
   2  -4   2         32.18         31.76         0.35 o                         
   3  -4   2         20.50         21.56         0.32 o                         
  -4  -3   2          5.65          5.53         0.14 o                         
  -3  -3   2          0.82          0.86         0.08 o                         
  -2  -3   2         16.25         15.71         0.25 o                         
  -1  -3   2        178.50        193.33         2.39 o                         
   0  -3   2        199.27        197.38         1.13 o                         
   1  -3   2        198.57        208.14         3.02 o                         
   2  -3   2         11.20         10.67         0.12 o                         
   3  -3   2        134.89        140.65         2.04 o                         
   4  -3   2        116.67        111.65         0.50 o                         
  -4  -2   2          1.51          1.74         0.15 o                         
  -3  -2   2          7.23          6.69         0.15 o                         
  -2  -2   2        277.31        273.81         1.92 o                         
  -1  -2   2        418.95        403.72         1.23 o                         
   0  -2   2        358.32        343.75         1.96 o                         
   1  -2   2         34.27         29.04         0.33 o                         
   2  -2   2        911.07        952.34         4.33 o                         
   3  -2   2         37.09         39.43         0.30 o                         
   4  -2   2         92.43         94.93         1.81 o                         
  -4  -1   2          6.57          6.42         0.16 o                         
  -3  -1   2         50.28         52.00         0.31 o                         
  -2  -1   2         46.10         44.58         1.50 o                         
  -1  -1   2        427.18        403.96         8.59 o                         
   0  -1   2        649.00        594.29         1.36 o                         
   1  -1   2        476.99        462.34         4.78 o                         
   2  -1   2         31.68         33.73         0.44 o                         
   3  -1   2         50.83         56.41         1.12 o                         
   4  -1   2         12.39         12.40         0.27 o                         
  -4   0   2         35.60         36.84         0.51 o                         
  -3   0   2          9.30         10.47         0.13 o                         
  -2   0   2        164.23        158.48         1.04 o                         
  -1   0   2        234.34        223.39         1.07 o                         
   0   0   2        469.65        390.30         1.47 o                         
   1   0   2         49.33         38.47         0.64 o                         
   2   0   2        382.66        382.27         5.02 o                         
   3   0   2          2.96          2.82         0.09 o                         
   4   0   2          7.59          8.86         0.25 o                         
  -4   1   2          6.61          5.99         0.16 o                         
  -3   1   2         50.49         51.53         0.65 o                         
  -2   1   2         45.74         45.89         0.65 o                         
  -1   1   2        427.78        411.17         1.11 o                         
   0   1   2        649.98        594.32         3.04 o                         
   1   1   2        473.98        454.12         3.00 o                         
   2   1   2         31.10         32.26         0.36 o                         
   3   1   2         51.25         56.76         0.58 o                         
   4   1   2         12.28         12.12         0.21 o                         
  -4   2   2          1.49          1.61         0.07 o                         
  -3   2   2          7.14          6.86         0.10 o                         
  -2   2   2        277.90        280.04         1.97 o                         
  -1   2   2        418.82        411.47         4.37 o                         
   0   2   2        356.15        342.07         1.86 o                         
   1   2   2         33.52         28.40         0.54 o                         
   2   2   2        912.03        944.23         4.85 o                         
   3   2   2         37.01         39.02         0.63 o                         
   4   2   2         91.91         88.68         1.49 o                         
  -4   3   2          5.70          5.49         0.12 o                         
  -3   3   2          0.80          0.71         0.05 o                         
  -2   3   2         16.00         15.64         0.13 o                         
  -1   3   2        178.53        189.75         2.16 o                         
   0   3   2        199.13        196.20         0.97 o                         
   1   3   2        200.18        212.33         1.86 o                         
   2   3   2         11.15         10.57         0.11 o                         
   3   3   2        135.86        140.56         2.24 o                         
   4   3   2        116.39        112.58         0.65 o                         
  -4   4   2          3.06          3.02         0.13 o                         
  -3   4   2         39.03         38.58         0.92 o                         
  -2   4   2         17.59         17.98         0.20 o                         
  -1   4   2        355.71        369.26         1.41 o                         
   0   4   2         13.22         10.10         0.12 o                         
   1   4   2         17.36         17.55         0.13 o                         
   2   4   2         32.34         31.01         0.33 o                         
   3   4   2         20.68         21.70         0.20 o                         
   4   4   2         21.47         17.02         0.25 o                         
  -3   5   2         20.23         20.99         0.37 o                         
  -2   5   2         21.16         20.65         0.26 o                         
  -1   5   2         17.18         16.12         0.12 o                         
   0   5   2         13.56         13.75         0.10 o                         
   1   5   2         28.54         30.32         0.34 o                         
   2   5   2         40.34         42.52         0.48 o                         
   3   5   2         19.98         20.52         0.15 o                         
  -3   6   2         18.30         18.30         0.21 o                         
  -2   6   2         16.33         16.20         0.16 o                         
  -1   6   2        182.72        183.69         1.80 o                         
   0   6   2        171.57        174.25         1.28 o                         
   1   6   2         27.28         27.50         0.51 o                         
   2   6   2          1.91          2.00         0.05 o                         
   3   6   2          2.13          2.47         0.06 o                         
  -2   7   2          6.50          7.31         0.17 o                         
  -1   7   2          8.80          8.67         0.13 o                         
   0   7   2         75.93         76.44         0.69 o                         
   1   7   2        107.63        110.17         0.99 o                         
   2   7   2         12.27         11.20         0.14 o                         
  -1   8   2          4.14          3.86         0.10 o                         
   0   8   2          5.01          5.05         0.10 o                         
   1   8   2         10.46         12.03         0.14 o                         
  -1  -8   3         19.59         20.13         0.21 o                         
   0  -8   3          8.46          7.97         0.18 o                         
   1  -8   3         43.57         43.16         0.96 o                         
  -2  -7   3          3.49          3.89         0.11 o                         
  -1  -7   3         21.05         21.99         0.27 o                         
   0  -7   3         22.72         25.05         0.19 o                         
   1  -7   3         72.27         73.13         0.31 o                         
   2  -7   3         58.65         62.16         0.74 o                         
  -3  -6   3          7.93          8.64         0.55 o                         
  -2  -6   3          4.37          4.89         0.10 o                         
  -1  -6   3         87.63         86.68         1.02 o                         
   0  -6   3          4.45          4.30         0.07 o                         
   1  -6   3          6.80          6.29         0.12 o                         
   2  -6   3          8.61          8.51         0.17 o                         
   3  -6   3          2.08          1.90         0.09 o                         
  -3  -5   3          4.74          4.67         0.09 o                         
  -2  -5   3         87.88         89.50         0.98 o                         
  -1  -5   3         13.36         12.22         0.11 o                         
   0  -5   3         42.93         42.67         0.29 o                         
   1  -5   3         22.24         22.32         0.24 o                         
   2  -5   3         11.16         10.61         0.14 o                         
   3  -5   3          2.12          2.33         0.09 o                         
  -4  -4   3         12.98         12.39         0.21 o                         
  -3  -4   3          2.08          2.14         0.10 o                         
  -2  -4   3         19.21         19.52         0.21 o                         
  -1  -4   3         51.58         46.94         0.50 o                         
   0  -4   3         25.76         24.23         0.24 o                         
   1  -4   3         15.30         17.01         0.13 o                         
   2  -4   3         26.67         28.69         0.26 o                         
   3  -4   3         15.56         17.05         0.34 o                         
  -4  -3   3          0.04          0.07         0.09 o                         
  -3  -3   3         16.68         18.11         0.21 o                         
  -2  -3   3         51.40         49.02         0.31 o                         
  -1  -3   3         83.40         82.42         0.67 o                         
   0  -3   3        770.52        777.91         3.29 o                         
   1  -3   3         65.30         59.95         0.58 o                         
   2  -3   3         37.16         38.84         0.34 o                         
   3  -3   3        100.18        107.06         0.82 o                         
   4  -3   3         11.48         10.75         0.13 o                         
  -4  -2   3          0.33          0.29         0.08 o                         
  -3  -2   3          0.44          0.64         0.06 o                         
  -2  -2   3        110.42        123.50         0.81 o                         
  -1  -2   3         59.14         68.21         0.77 o                         
   0  -2   3        360.02        333.00         2.09 o                         
   1  -2   3        487.98        488.74         2.56 o                         
   2  -2   3        118.16        121.32         0.70 o                         
   3  -2   3         66.03         68.28         0.97 o                         
   4  -2   3          0.76          0.62         0.08 o                         
  -4  -1   3          4.44          4.64         0.20 o                         
  -3  -1   3         59.10         63.13         0.61 o                         
  -2  -1   3         43.97         38.76         0.55 o                         
  -1  -1   3        101.16        107.83         0.59 o                         
   0  -1   3        203.15        196.56         1.61 o                         
   1  -1   3        129.94        128.60         1.21 o                         
   2  -1   3         58.66         58.14         0.53 o                         
   3  -1   3        112.14        117.24         2.56 o                         
   4  -1   3          9.36          9.67         0.23 o                         
  -4   0   3          6.71          6.29         0.21 o                         
  -3   0   3          2.77          2.74         0.06 o                         
  -2   0   3          8.01          7.84         0.24 o                         
  -1   0   3          0.01          0.49         0.20 o                         
   0   0   3        880.39        819.82         5.02 o                         
   1   0   3        210.04        188.47         2.75 o                         
   2   0   3         52.71         47.64         0.42 o                         
   3   0   3         12.41         12.63         0.23 o                         
   4   0   3         20.72         21.41         0.25 o                         
  -3   1   3         59.00         61.46         0.53 o                         
  -2   1   3         43.27         42.83         0.89 o                         
  -1   1   3        101.70        100.93         2.05 o                         
   0   1   3        203.41        192.88         2.15 o                         
   1   1   3        129.07        128.86         1.10 o                         
   2   1   3         57.87         57.76         0.35 o                         
   3   1   3        111.84        117.23         1.58 o                         
   4   1   3          9.30          9.36         0.22 o                         
  -3   2   3          0.46          0.68         0.06 o                         
  -2   2   3        110.41        123.39         0.60 o                         
  -1   2   3         58.39         62.83         1.03 o                         
   0   2   3        360.98        332.34         1.12 o                         
   1   2   3        487.24        491.78         3.83 o                         
   2   2   3        118.99        121.11         0.64 o                         
   3   2   3         65.29         67.80         0.86 o                         
   4   2   3          0.84          0.72         0.05 o                         
  -4   3   3          0.03          0.05         0.05 o                         
  -3   3   3         16.43         17.60         0.25 o                         
  -2   3   3         51.31         49.14         0.32 o                         
  -1   3   3         83.97         80.84         0.81 o                         
   0   3   3        771.78        790.98         6.63 o                         
   1   3   3         64.55         60.35         0.41 o                         
   2   3   3         37.42         39.22         0.32 o                         
   3   3   3        100.18        107.53         0.73 o                         
   4   3   3         11.57          9.89         0.15 o                         
  -4   4   3         13.00         11.77         0.47 o                         
  -3   4   3          2.06          2.18         0.11 o                         
  -2   4   3         19.08         18.98         0.25 o                         
  -1   4   3         52.39         47.12         0.30 o                         
   0   4   3         26.14         24.61         0.24 o                         
   1   4   3         15.08         16.63         0.15 o                         
   2   4   3         26.98         28.40         0.31 o                         
   3   4   3         15.67         17.75         0.19 o                         
  -3   5   3          4.60          4.49         0.13 o                         
  -2   5   3         87.54         86.90         1.28 o                         
  -1   5   3         13.38         12.52         0.12 o                         
   0   5   3         43.00         43.62         0.28 o                         
   1   5   3         21.97         22.22         0.25 o                         
   2   5   3         11.08         10.60         0.11 o                         
   3   5   3          2.18          2.47         0.07 o                         
  -3   6   3          7.87          7.84         0.27 o                         
  -2   6   3          4.30          4.76         0.11 o                         
  -1   6   3         87.28         86.30         0.69 o                         
   0   6   3          4.26          4.27         0.07 o                         
   1   6   3          6.91          6.31         0.12 o                         
   2   6   3          8.57          8.53         0.11 o                         
   3   6   3          2.07          1.94         0.06 o                         
  -2   7   3          3.54          3.80         0.07 o                         
  -1   7   3         21.23         21.71         0.20 o                         
   0   7   3         23.05         25.35         0.20 o                         
   1   7   3         72.09         71.40         0.62 o                         
   2   7   3         58.47         63.55         1.04 o                         
  -1   8   3         19.78         20.50         0.25 o                         
   0   8   3          8.63          8.25         0.18 o                         
   1   8   3         43.90         42.86         0.67 o                         
  -1  -8   4         21.93         21.73         0.37 o                         
   0  -8   4         11.75         11.44         0.49 o                         
   1  -8   4          6.40          6.51         0.15 o                         
  -2  -7   4         24.66         26.09         0.64 o                         
  -1  -7   4          6.51          6.49         0.19 o                         
   0  -7   4         71.24         70.69         0.88 o                         
   1  -7   4          6.60          6.52         0.12 o                         
   2  -7   4          1.86          2.22         0.07 o                         
  -3  -6   4          4.36          3.95         0.18 o                         
  -2  -6   4          1.84          1.83         0.07 o                         
  -1  -6   4         10.48         10.80         0.14 o                         
   0  -6   4         27.25         26.06         0.22 o                         
   1  -6   4          3.83          2.76         0.06 o                         
   2  -6   4         10.65          9.51         0.21 o                         
   3  -6   4         18.89         19.07         0.24 o                         
  -3  -5   4          2.79          2.74         0.08 o                         
  -2  -5   4         20.34         20.83         0.27 o                         
  -1  -5   4         11.15          9.92         0.13 o                         
   0  -5   4         76.53         71.81         0.61 o                         
   1  -5   4         22.11         21.85         0.29 o                         
   2  -5   4         19.44         18.73         0.17 o                         
   3  -5   4         11.90         11.68         0.19 o                         
  -4  -4   4         11.64         10.90         0.22 o                         
  -3  -4   4          4.13          4.16         0.10 o                         
  -2  -4   4          2.93          2.91         0.07 o                         
  -1  -4   4         31.79         30.31         0.21 o                         
   0  -4   4         65.49         69.18         0.61 o                         
   1  -4   4         75.73         79.58         0.61 o                         
   2  -4   4         67.03         69.36         0.73 o                         
   3  -4   4         35.98         36.98         0.40 o                         
  -4  -3   4         14.51         14.00         0.20 o                         
  -3  -3   4         50.63         54.75         0.41 o                         
  -2  -3   4         14.40         16.51         0.15 o                         
  -1  -3   4        145.84        162.55         0.86 o                         
   0  -3   4        121.77        119.43         0.93 o                         
   1  -3   4        112.92        117.89         0.67 o                         
   2  -3   4         13.93         14.78         0.15 o                         
   3  -3   4         13.66         14.66         0.16 o                         
   4  -3   4         18.85         16.60         0.18 o                         
  -4  -2   4         25.99         24.88         0.40 o                         
  -3  -2   4         10.20         12.00         0.32 o                         
  -2  -2   4          7.71          8.05         0.12 o                         
  -1  -2   4        215.03        226.07         2.10 o                         
   0  -2   4         24.20         29.01         0.19 o                         
   1  -2   4        250.22        251.29         1.62 o                         
   2  -2   4         12.42         11.92         0.11 o                         
   3  -2   4         18.28         18.80         0.25 o                         
   4  -2   4          3.97          4.06         0.17 o                         
  -4  -1   4          0.28          0.20         0.10 o                         
  -3  -1   4         36.70         37.25         0.38 o                         
  -2  -1   4         11.67         11.86         0.20 o                         
  -1  -1   4        106.17        105.84         1.57 o                         
   0  -1   4         83.49         78.15         0.70 o                         
   1  -1   4        154.14        146.85         1.15 o                         
   2  -1   4        153.19        160.38         0.64 o                         
   3  -1   4         39.51         43.16         0.85 o                         
   4  -1   4          7.06          7.16         0.16 o                         
  -4   0   4         30.29         28.97         0.40 o                         
  -3   0   4          6.50          7.25         0.09 o                         
  -2   0   4          1.85          2.12         0.13 o                         
  -1   0   4        301.24        300.55         0.97 o                         
   0   0   4         33.89         25.89         0.36 o                         
   1   0   4        204.81        184.33         1.81 o                         
   2   0   4         62.81         65.65         0.24 o                         
   3   0   4          8.09          9.72         0.15 o                         
   4   0   4         67.46         64.95         0.48 o                         
  -3   1   4         36.46         35.00         0.20 o                         
  -2   1   4         11.90         13.80         0.30 o                         
  -1   1   4        105.70         99.30         2.10 o                         
   0   1   4         83.65         78.22         0.66 o                         
   1   1   4        154.38        147.47         1.53 o                         
   2   1   4        152.60        160.21         0.75 o                         
   3   1   4         40.07         43.42         0.54 o                         
   4   1   4          7.00          7.71         0.38 o                         
  -3   2   4         10.08         11.30         0.26 o                         
  -2   2   4          7.64          7.90         0.10 o                         
  -1   2   4        213.42        224.06         4.86 o                         
   0   2   4         24.24         28.84         0.29 o                         
   1   2   4        251.18        253.64         1.87 o                         
   2   2   4         12.12         11.46         0.10 o                         
   3   2   4         18.28         18.91         0.35 o                         
   4   2   4          3.94          3.84         0.08 o                         
  -3   3   4         50.44         52.07         1.09 o                         
  -2   3   4         14.60         16.88         0.20 o                         
  -1   3   4        145.84        157.03         2.17 o                         
   0   3   4        121.35        119.91         0.87 o                         
   1   3   4        114.12        118.77         0.50 o                         
   2   3   4         13.70         14.40         0.16 o                         
   3   3   4         13.74         15.05         0.14 o                         
   4   3   4         18.72         15.52         0.26 o                         
  -4   4   4         11.52         10.22         0.20 o                         
  -3   4   4          4.27          4.30         0.14 o                         
  -2   4   4          2.88          2.86         0.07 o                         
  -1   4   4         31.29         30.47         0.17 o                         
   0   4   4         65.80         69.95         0.51 o                         
   1   4   4         76.31         80.55         0.50 o                         
   2   4   4         67.00         69.05         0.75 o                         
   3   4   4         35.92         37.16         0.43 o                         
  -3   5   4          2.77          2.74         0.09 o                         
  -2   5   4         20.30         21.47         0.21 o                         
  -1   5   4         10.89          9.69         0.11 o                         
   0   5   4         76.54         71.79         0.41 o                         
   1   5   4         22.54         22.65         0.25 o                         
   2   5   4         19.48         19.00         0.23 o                         
   3   5   4         11.92         11.84         0.13 o                         
  -3   6   4          4.45          3.86         0.11 o                         
  -2   6   4          1.82          1.80         0.07 o                         
  -1   6   4         10.38         10.99         0.11 o                         
   0   6   4         27.11         25.04         0.24 o                         
   1   6   4          3.73          2.76         0.06 o                         
   2   6   4         10.68          9.48         0.13 o                         
   3   6   4         18.66         17.02         0.46 o                         
  -2   7   4         24.74         25.97         0.49 o                         
  -1   7   4          6.27          6.35         0.09 o                         
   0   7   4         70.90         68.34         1.31 o                         
   1   7   4          6.41          6.27         0.09 o                         
   2   7   4          1.79          2.12         0.07 o                         
  -1   8   4         21.99         21.42         0.27 o                         
   0   8   4         11.66         12.21         0.16 o                         
   1   8   4          6.45          6.22         0.14 o                         
  -1  -8   5          7.84          7.06         0.13 o                         
   0  -8   5          7.82          8.63         0.14 o                         
   1  -8   5          7.63          7.56         0.40 o                         
  -2  -7   5          4.06          3.49         0.10 o                         
  -1  -7   5         17.37         17.02         0.20 o                         
   0  -7   5         31.20         28.97         0.23 o                         
   1  -7   5          6.54          6.60         0.14 o                         
   2  -7   5          1.17          1.33         0.18 o                         
  -3  -6   5         37.68         35.36         0.44 o                         
  -2  -6   5          5.16          4.72         0.10 o                         
  -1  -6   5         18.89         19.13         0.26 o                         
   0  -6   5          0.35          0.75         0.05 o                         
   1  -6   5         34.77         31.45         0.57 o                         
   2  -6   5          6.96          5.91         0.13 o                         
  -3  -5   5          4.57          4.93         0.16 o                         
  -2  -5   5         13.49         14.27         0.17 o                         
  -1  -5   5          5.07          4.52         0.09 o                         
   0  -5   5          5.24          6.38         0.08 o                         
   1  -5   5         10.13          8.27         0.12 o                         
   2  -5   5          2.55          2.06         0.06 o                         
   3  -5   5         40.03         37.75         0.35 o                         
  -4  -4   5          0.40          0.36         0.07 o                         
  -3  -4   5         19.32         18.69         0.31 o                         
  -2  -4   5         41.39         40.34         0.42 o                         
  -1  -4   5         15.19         16.62         0.14 o                         
   0  -4   5         47.03         51.12         0.42 o                         
   1  -4   5        103.54        104.22         0.87 o                         
   2  -4   5         21.00         21.74         0.27 o                         
   3  -4   5          3.62          3.44         0.09 o                         
  -4  -3   5         46.84         47.38         0.37 o                         
  -3  -3   5         18.24         18.89         0.25 o                         
  -2  -3   5         20.00         18.22         0.20 o                         
  -1  -3   5         18.69         23.56         0.23 o                         
   0  -3   5         42.18         45.99         0.35 o                         
   1  -3   5          8.19          8.87         0.08 o                         
   2  -3   5         33.83         33.62         0.30 o                         
   3  -3   5         16.16         15.92         0.26 o                         
  -4  -2   5          0.88          1.01         0.08 o                         
  -3  -2   5         11.00         11.11         0.29 o                         
  -2  -2   5        229.91        247.81         0.84 o                         
  -1  -2   5         25.84         23.91         0.40 o                         
   0  -2   5         14.71         13.06         0.08 o                         
   1  -2   5        107.00        104.63         0.67 o                         
   2  -2   5         33.71         36.37         0.30 o                         
   3  -2   5          1.91          1.66         0.07 o                         
   4  -2   5          0.80          0.82         0.06 o                         
  -4  -1   5         16.58         16.01         0.31 o                         
  -3  -1   5          9.39          9.79         0.15 o                         
  -2  -1   5          5.57          5.96         0.11 o                         
  -1  -1   5        147.56        150.66         2.96 o                         
   0  -1   5        180.18        188.20         1.74 o                         
   1  -1   5         53.81         50.84         0.38 o                         
   2  -1   5        174.75        175.39         0.93 o                         
   3  -1   5          2.53          2.49         0.08 o                         
   4  -1   5         10.15          9.99         0.15 o                         
  -3   0   5          0.00          0.05         0.06 o                         
  -2   0   5        100.39         99.53         1.18 o                         
  -1   0   5          5.97          4.95         0.19 o                         
   0   0   5         13.17         13.77         0.20 o                         
   1   0   5        188.35        183.76         1.38 o                         
   2   0   5         11.02         10.98         0.09 o                         
   3   0   5         27.84         30.36         0.57 o                         
   4   0   5         20.32         19.31         0.23 o                         
  -3   1   5          9.41          9.25         0.14 o                         
  -2   1   5          5.36          5.81         0.13 o                         
  -1   1   5        147.85        149.25         0.78 o                         
   0   1   5        179.65        188.17         0.96 o                         
   1   1   5         54.14         50.80         0.47 o                         
   2   1   5        174.60        175.12         0.95 o                         
   3   1   5          2.70          2.64         0.08 o                         
   4   1   5         10.24         10.40         0.17 o                         
  -3   2   5         10.67         10.90         0.15 o                         
  -2   2   5        229.09        246.07         1.32 o                         
  -1   2   5         25.83         22.34         0.53 o                         
   0   2   5         14.76         12.97         0.16 o                         
   1   2   5        107.14        104.45         0.60 o                         
   2   2   5         34.03         36.40         0.36 o                         
   3   2   5          1.91          1.76         0.06 o                         
   4   2   5          0.79          0.83         0.05 o                         
  -3   3   5         18.24         18.19         0.43 o                         
  -2   3   5         20.06         18.55         0.17 o                         
  -1   3   5         18.70         23.36         0.18 o                         
   0   3   5         41.58         45.13         0.36 o                         
   1   3   5          8.25          8.87         0.07 o                         
   2   3   5         33.56         33.35         0.42 o                         
   3   3   5         16.28         16.45         0.14 o                         
  -3   4   5         19.63         20.30         0.33 o                         
  -2   4   5         41.20         40.00         0.45 o                         
  -1   4   5         14.99         16.37         0.15 o                         
   0   4   5         47.40         51.56         0.33 o                         
   1   4   5        102.97        103.11         0.86 o                         
   2   4   5         21.21         21.64         0.25 o                         
   3   4   5          3.63          3.61         0.07 o                         
  -3   5   5          4.59          5.22         0.12 o                         
  -2   5   5         13.23         13.25         0.30 o                         
  -1   5   5          5.01          4.49         0.09 o                         
   0   5   5          5.22          6.27         0.07 o                         
   1   5   5         10.02          8.45         0.09 o                         
   2   5   5          2.50          2.14         0.06 o                         
   3   5   5         40.32         39.63         0.30 o                         
  -3   6   5         37.62         38.29         0.31 o                         
  -2   6   5          5.14          4.80         0.10 o                         
  -1   6   5         18.99         18.93         0.15 o                         
   0   6   5          0.33          0.67         0.05 o                         
   1   6   5         34.21         31.10         0.30 o                         
   2   6   5          7.14          6.08         0.09 o                         
  -2   7   5          4.10          3.52         0.08 o                         
  -1   7   5         17.24         16.48         0.16 o                         
   0   7   5         31.46         28.89         0.37 o                         
   1   7   5          6.37          6.13         0.11 o                         
   2   7   5          1.18          1.35         0.11 o                         
  -1   8   5          8.01          6.45         0.26 o                         
   0   8   5          7.79          8.57         0.10 o                         
   1   8   5          7.69          7.09         0.12 o                         
  -1  -8   6          1.60          1.56         0.07 o                         
   0  -8   6         11.59         10.53         0.13 o                         
  -2  -7   6         18.06         19.27         1.54 o                         
  -1  -7   6          2.37          2.35         0.09 o                         
   0  -7   6          2.45          1.96         0.06 o                         
   1  -7   6          3.82          3.57         0.10 o                         
  -3  -6   6         32.97         28.85         1.03 o                         
  -2  -6   6         25.26         25.80         0.26 o                         
  -1  -6   6         11.19         11.60         0.14 o                         
   0  -6   6         45.33         41.21         0.42 o                         
   1  -6   6         33.02         30.16         0.25 o                         
   2  -6   6          0.63          0.69         0.05 o                         
  -3  -5   6          3.41          3.25         0.19 o                         
  -2  -5   6         31.62         31.89         0.26 o                         
  -1  -5   6         90.86         87.37         0.77 o                         
   0  -5   6          4.36          4.41         0.07 o                         
   1  -5   6         13.03         13.83         0.21 o                         
   2  -5   6         33.22         33.64         0.28 o                         
   3  -5   6          1.81          1.90         0.10 o                         
  -3  -4   6         37.27         37.11         0.40 o                         
  -2  -4   6         10.00          8.28         0.13 o                         
  -1  -4   6         44.24         40.76         0.35 o                         
   0  -4   6         11.16         10.63         0.10 o                         
   1  -4   6         21.64         21.36         0.16 o                         
   2  -4   6         11.33         12.52         0.20 o                         
   3  -4   6         13.55         13.31         0.20 o                         
  -4  -3   6          5.94          5.20         0.18 o                         
  -3  -3   6         55.59         58.31         0.71 o                         
  -2  -3   6         11.98         12.39         0.13 o                         
  -1  -3   6         87.64         90.08         1.22 o                         
   0  -3   6         22.84         23.05         0.19 o                         
   1  -3   6          5.34          5.34         0.06 o                         
   2  -3   6          8.19          7.70         0.09 o                         
   3  -3   6          1.23          1.27         0.06 o                         
  -4  -2   6         30.12         30.13         0.45 o                         
  -3  -2   6         44.80         46.14         0.50 o                         
  -2  -2   6         63.23         68.06         0.34 o                         
  -1  -2   6         26.27         23.70         0.33 o                         
   0  -2   6         20.64         22.07         0.27 o                         
   1  -2   6         25.45         23.26         0.15 o                         
   2  -2   6         35.00         36.77         0.27 o                         
   3  -2   6         41.66         42.87         0.56 o                         
  -4  -1   6          9.56          9.27         0.23 o                         
  -3  -1   6          6.15          6.39         0.14 o                         
  -2  -1   6          4.16          4.66         0.09 o                         
  -1  -1   6        161.11        175.96         2.59 o                         
   0  -1   6        127.46        128.42         1.43 o                         
   1  -1   6         42.43         47.91         0.33 o                         
   2  -1   6         19.28         20.42         0.15 o                         
   3  -1   6          6.14          6.03         0.10 o                         
   4  -1   6          6.20          4.43         0.12 o                         
  -3   0   6         86.07         85.17         0.60 o                         
  -2   0   6         11.25         10.10         0.21 o                         
  -1   0   6          1.77          1.54         0.07 o                         
   0   0   6        516.80        553.91         4.35 o                         
   1   0   6          0.37          0.60         0.03 o                         
   2   0   6          5.42          4.32         0.06 o                         
   3   0   6         81.41         86.32         1.15 o                         
   4   0   6          0.00          0.02         0.05 o                         
  -3   1   6          6.26          6.20         0.11 o                         
  -2   1   6          4.00          4.54         0.09 o                         
  -1   1   6        159.57        165.86         2.19 o                         
   0   1   6        127.39        127.84         0.86 o                         
   1   1   6         42.41         47.92         0.51 o                         
   2   1   6         19.43         20.69         0.12 o                         
   3   1   6          6.12          6.08         0.11 o                         
   4   1   6          6.28          5.41         0.11 o                         
  -3   2   6         45.25         46.18         0.58 o                         
  -2   2   6         63.35         67.98         0.89 o                         
  -1   2   6         26.52         23.79         0.57 o                         
   0   2   6         20.82         21.30         0.17 o                         
   1   2   6         25.45         23.30         0.17 o                         
   2   2   6         35.51         36.91         0.30 o                         
   3   2   6         41.30         43.30         0.41 o                         
  -3   3   6         55.84         56.65         0.61 o                         
  -2   3   6         11.92         12.69         0.15 o                         
  -1   3   6         87.75         91.45         0.71 o                         
   0   3   6         22.44         22.37         0.13 o                         
   1   3   6          5.37          5.40         0.05 o                         
   2   3   6          8.25          7.78         0.12 o                         
   3   3   6          1.22          1.31         0.05 o                         
  -3   4   6         37.55         37.07         0.31 o                         
  -2   4   6         10.09          8.37         0.13 o                         
  -1   4   6         44.06         39.79         0.28 o                         
   0   4   6         11.27         10.65         0.08 o                         
   1   4   6         21.29         21.35         0.16 o                         
   2   4   6         11.55         12.74         0.16 o                         
   3   4   6         13.21         12.90         0.15 o                         
  -3   5   6          3.16          2.90         0.08 o                         
  -2   5   6         31.43         32.85         0.58 o                         
  -1   5   6         90.69         84.90         0.92 o                         
   0   5   6          4.32          4.42         0.07 o                         
   1   5   6         13.28         13.93         0.17 o                         
   2   5   6         32.89         33.78         0.33 o                         
   3   5   6          1.79          1.93         0.05 o                         
  -3   6   6         33.03         29.24         0.33 o                         
  -2   6   6         25.31         26.74         0.25 o                         
  -1   6   6         11.17         11.43         0.10 o                         
   0   6   6         44.88         40.75         0.26 o                         
   1   6   6         33.17         29.50         0.25 o                         
   2   6   6          0.68          0.75         0.04 o                         
  -2   7   6         18.42         20.32         0.25 o                         
  -1   7   6          2.34          2.29         0.06 o                         
   0   7   6          2.50          2.08         0.08 o                         
   1   7   6          3.92          3.69         0.09 o                         
   2   7   6          3.87          3.50         0.12 o                         
  -1   8   6          1.60          1.62         0.10 o                         
   0   8   6         11.40         10.60         0.26 o                         
  -2  -7   7          3.28          2.77         0.32 o                         
  -1  -7   7          0.86          0.70         0.05 o                         
   0  -7   7         12.46         13.10         0.20 o                         
   1  -7   7         31.88         32.89         0.92 o                         
  -2  -6   7         37.76         39.58         0.29 o                         
  -1  -6   7         15.96         15.08         0.17 o                         
   0  -6   7         12.04         12.21         0.19 o                         
   1  -6   7         17.04         16.67         0.16 o                         
   2  -6   7          2.77          3.27         0.08 o                         
  -3  -5   7         30.47         33.36         0.49 o                         
  -2  -5   7        203.87        204.42         2.76 o                         
  -1  -5   7         10.76         14.02         0.15 o                         
   0  -5   7         11.13          9.58         0.10 o                         
   1  -5   7         10.10         10.77         0.24 o                         
   2  -5   7         44.93         40.92         0.40 o                         
   3  -5   7          6.95          5.66         0.16 o                         
  -3  -4   7         15.00         13.73         0.39 o                         
  -2  -4   7         31.16         30.03         0.35 o                         
  -1  -4   7         65.38         66.33         0.35 o                         
   0  -4   7         75.08         76.18         0.40 o                         
   1  -4   7          3.59          3.21         0.05 o                         
   2  -4   7          1.28          1.33         0.06 o                         
   3  -4   7          8.77          8.46         0.17 o                         
  -4  -3   7         14.59         13.24         0.25 o                         
  -3  -3   7         22.31         22.94         0.27 o                         
  -2  -3   7         33.71         35.22         0.23 o                         
  -1  -3   7         35.77         36.50         0.28 o                         
   0  -3   7         83.83         74.57         0.62 o                         
   1  -3   7         25.09         23.73         0.20 o                         
   2  -3   7          8.52          8.75         0.11 o                         
   3  -3   7         13.64         13.90         0.15 o                         
  -4  -2   7          2.25          2.08         0.13 o                         
  -3  -2   7          2.29          2.21         0.11 o                         
  -2  -2   7         31.34         34.69         0.35 o                         
  -1  -2   7         39.96         36.21         0.26 o                         
   0  -2   7         22.51         19.92         0.17 o                         
   1  -2   7          0.34          0.29         0.02 o                         
   2  -2   7         26.53         26.62         0.34 o                         
   3  -2   7         15.27         15.65         0.31 o                         
  -4  -1   7         34.11         32.19         0.42 o                         
  -3  -1   7          7.00          6.85         0.14 o                         
  -2  -1   7        161.00        162.12         1.37 o                         
  -1  -1   7        229.54        246.17         1.07 o                         
   0  -1   7         56.88         53.88         0.63 o                         
   1  -1   7         72.12         72.83         0.49 o                         
   2  -1   7         37.93         40.44         0.38 o                         
   3  -1   7          4.25          4.48         0.08 o                         
  -3   0   7        108.25        109.08         0.68 o                         
  -2   0   7          1.51          1.54         0.08 o                         
  -1   0   7         20.22         25.95         0.31 o                         
   0   0   7         27.46         24.69         0.14 o                         
   1   0   7        164.93        175.98         0.94 o                         
   2   0   7         14.81         14.53         0.11 o                         
   3   0   7          1.57          1.76         0.06 o                         
  -3   1   7          7.10          6.93         0.12 o                         
  -2   1   7        161.32        162.02         0.85 o                         
  -1   1   7        230.14        230.03         3.35 o                         
   0   1   7         57.75         54.18         0.53 o                         
   1   1   7         72.54         72.60         0.51 o                         
   2   1   7         37.94         40.72         0.36 o                         
   3   1   7          4.33          4.79         0.11 o                         
  -3   2   7          2.20          2.03         0.07 o                         
  -2   2   7         31.57         35.33         0.26 o                         
  -1   2   7         40.38         37.13         0.19 o                         
   0   2   7         22.20         19.88         0.13 o                         
   1   2   7          0.34          0.38         0.03 o                         
   2   2   7         26.53         26.66         0.30 o                         
   3   2   7         15.14         15.60         0.27 o                         
  -3   3   7         21.84         21.89         0.29 o                         
  -2   3   7         33.74         35.47         0.25 o                         
  -1   3   7         35.98         37.02         0.32 o                         
   0   3   7         82.85         74.50         0.35 o                         
   1   3   7         25.37         23.96         0.21 o                         
   2   3   7          8.44          8.61         0.08 o                         
   3   3   7         13.89         14.05         0.20 o                         
  -3   4   7         15.14         13.85         0.16 o                         
  -2   4   7         31.61         29.86         0.55 o                         
  -1   4   7         64.26         63.77         0.68 o                         
   0   4   7         74.82         73.49         0.67 o                         
   1   4   7          3.52          3.16         0.07 o                         
   2   4   7          1.26          1.22         0.05 o                         
   3   4   7          8.67          8.12         0.19 o                         
  -3   5   7         29.93         32.14         0.34 o                         
  -2   5   7        204.38        207.88         1.31 o                         
  -1   5   7         10.91         13.85         0.18 o                         
   0   5   7         11.35          9.83         0.12 o                         
   1   5   7          9.94         10.38         0.21 o                         
   2   5   7         44.84         40.21         0.46 o                         
   3   5   7          7.07          6.04         0.15 o                         
  -2   6   7         38.19         40.45         0.24 o                         
  -1   6   7         16.48         14.85         0.24 o                         
   0   6   7         12.01         12.04         0.17 o                         
   1   6   7         17.24         16.63         0.16 o                         
   2   6   7          2.77          2.90         0.07 o                         
  -2   7   7          3.30          2.64         0.07 o                         
  -1   7   7          0.85          0.63         0.04 o                         
   0   7   7         12.58         13.18         0.20 o                         
   1   7   7         31.69         31.70         0.40 o                         
  -1  -7   8          6.68          6.68         0.16 o                         
   0  -7   8          4.07          3.34         0.12 o                         
   1  -7   8          8.41          7.41         0.50 o                         
  -2  -6   8          1.51          0.97         0.09 o                         
  -1  -6   8         44.10         43.24         0.31 o                         
   0  -6   8         17.28         17.86         0.25 o                         
   1  -6   8          1.64          1.92         0.06 o                         
   2  -6   8          2.97          3.20         0.11 o                         
  -3  -5   8         65.67         58.81         0.59 o                         
  -2  -5   8         32.83         40.53         0.52 o                         
  -1  -5   8        181.29        180.58         2.52 o                         
   0  -5   8          0.12          0.15         0.03 o                         
   1  -5   8          7.13          7.05         0.11 o                         
   2  -5   8          2.34          2.24         0.09 o                         
  -3  -4   8         17.36         16.78         0.28 o                         
  -2  -4   8        104.55        104.38         0.67 o                         
  -1  -4   8        233.34        234.05         2.44 o                         
   0  -4   8        167.82        172.34         1.06 o                         
   1  -4   8          3.12          2.78         0.05 o                         
   2  -4   8          9.61         10.88         0.13 o                         
   3  -4   8         12.42         10.79         0.24 o                         
  -3  -3   8          3.23          3.28         0.14 o                         
  -2  -3   8          3.39          3.96         0.12 o                         
  -1  -3   8          5.63          5.98         0.10 o                         
   0  -3   8         20.02         19.81         0.12 o                         
   1  -3   8        106.07        107.31         1.00 o                         
   2  -3   8          9.89         10.15         0.12 o                         
   3  -3   8          6.15          5.27         0.08 o                         
  -4  -2   8         20.44         18.54         0.30 o                         
  -3  -2   8          3.65          3.79         0.13 o                         
  -2  -2   8          0.49          0.57         0.08 o                         
  -1  -2   8        187.50        179.93         1.36 o                         
   0  -2   8         48.15         47.54         0.40 o                         
   1  -2   8         18.95         17.09         0.15 o                         
   2  -2   8         44.81         46.03         0.67 o                         
   3  -2   8          5.93          5.80         0.11 o                         
  -4  -1   8         21.85         20.49         0.32 o                         
  -3  -1   8         56.98         57.90         0.67 o                         
  -2  -1   8         72.17         72.05         0.43 o                         
  -1  -1   8        102.64        104.77         0.54 o                         
   0  -1   8          4.60          4.69         0.07 o                         
   1  -1   8         42.40         44.07         0.25 o                         
   2  -1   8         24.87         26.15         0.31 o                         
   3  -1   8         28.53         28.98         0.26 o                         
  -3   0   8         47.63         49.15         0.40 o                         
  -2   0   8        100.19        101.05         0.68 o                         
  -1   0   8         13.55         14.73         0.14 o                         
   0   0   8        524.46        517.55         3.36 o                         
   1   0   8         50.56         50.97         0.33 o                         
   2   0   8          0.31          0.37         0.06 o                         
   3   0   8          0.08          0.13         0.04 o                         
  -3   1   8         58.21         59.81         0.37 o                         
  -2   1   8         72.12         71.57         0.36 o                         
  -1   1   8        103.07        105.96         0.81 o                         
   0   1   8          4.54          4.73         0.06 o                         
   1   1   8         42.41         43.94         0.28 o                         
   2   1   8         24.73         25.79         0.35 o                         
   3   1   8         28.74         29.33         0.43 o                         
  -3   2   8          3.55          3.66         0.10 o                         
  -2   2   8          0.49          0.64         0.06 o                         
  -1   2   8        187.29        181.49         1.16 o                         
   0   2   8         48.75         48.51         0.20 o                         
   1   2   8         18.35         16.78         0.16 o                         
   2   2   8         45.05         46.90         0.72 o                         
   3   2   8          6.00          5.75         0.08 o                         
  -3   3   8          3.32          3.48         0.11 o                         
  -2   3   8          3.39          4.05         0.11 o                         
  -1   3   8          5.87          6.45         0.07 o                         
   0   3   8         19.70         19.63         0.13 o                         
   1   3   8        105.91        108.01         1.00 o                         
   2   3   8          9.75         10.05         0.09 o                         
   3   3   8          6.20          5.35         0.10 o                         
  -3   4   8         17.48         16.37         0.21 o                         
  -2   4   8        102.97        103.48         1.74 o                         
  -1   4   8        233.25        236.78         2.36 o                         
   0   4   8        168.56        171.89         1.54 o                         
   1   4   8          3.19          2.82         0.05 o                         
   2   4   8          9.43         10.29         0.12 o                         
   3   4   8         12.44         11.13         0.40 o                         
  -3   5   8         65.78         60.35         0.44 o                         
  -2   5   8         32.74         40.88         0.41 o                         
  -1   5   8        182.24        185.52         0.96 o                         
   0   5   8          0.15          0.18         0.04 o                         
   1   5   8          7.13          6.87         0.10 o                         
   2   5   8          2.43          2.17         0.06 o                         
  -2   6   8          1.50          0.98         0.04 o                         
  -1   6   8         44.32         40.78         0.71 o                         
   0   6   8         17.06         17.19         0.29 o                         
   1   6   8          1.67          1.91         0.08 o                         
   2   6   8          2.93          2.76         0.09 o                         
  -1   7   8          6.69          5.70         0.28 o                         
   0   7   8          4.22          3.69         0.13 o                         
   1   7   8          8.24          7.27         0.16 o                         
  -1  -7   9          9.04          9.34         0.16 o                         
   0  -7   9         26.72         27.08         0.73 o                         
  -2  -6   9         14.02         13.98         0.21 o                         
  -1  -6   9          5.19          5.15         0.08 o                         
   0  -6   9         32.49         32.69         0.29 o                         
   1  -6   9          2.27          2.90         0.09 o                         
  -3  -5   9          3.23          3.06         0.22 o                         
  -2  -5   9        102.25         95.04         2.92 o                         
  -1  -5   9          6.07          5.50         0.11 o                         
   0  -5   9         22.51         23.44         0.21 o                         
   1  -5   9          8.93          9.87         0.13 o                         
   2  -5   9          5.15          5.76         0.12 o                         
  -3  -4   9         27.71         25.96         0.32 o                         
  -2  -4   9         51.58         52.73         0.38 o                         
  -1  -4   9         83.25         83.71         0.77 o                         
   0  -4   9        104.35        106.71         0.66 o                         
   1  -4   9         43.72         45.73         0.44 o                         
   2  -4   9          3.47          3.61         0.08 o                         
  -3  -3   9         37.22         37.51         0.44 o                         
  -2  -3   9          9.41          9.97         0.17 o                         
  -1  -3   9         39.64         39.03         0.31 o                         
   0  -3   9        426.09        426.69         2.94 o                         
   1  -3   9         90.98         94.18         1.04 o                         
   2  -3   9         32.23         34.76         0.21 o                         
   3  -3   9          5.13          4.85         0.12 o                         
  -4  -2   9          7.23          6.24         0.15 o                         
  -3  -2   9         11.02         11.28         0.20 o                         
  -2  -2   9         64.73         70.42         0.58 o                         
  -1  -2   9         76.26         74.19         0.97 o                         
   0  -2   9         73.29         73.03         0.74 o                         
   1  -2   9        124.13        123.74         0.76 o                         
   2  -2   9         90.37         96.77         0.85 o                         
   3  -2   9         37.14         35.21         0.38 o                         
  -4  -1   9         27.35         24.81         0.32 o                         
  -3  -1   9        232.28        225.48         1.22 o                         
  -2  -1   9         96.90        102.14         0.76 o                         
  -1  -1   9        102.60         97.64         0.58 o                         
   0  -1   9          3.69          3.37         0.05 o                         
   1  -1   9        144.64        142.64         0.78 o                         
   2  -1   9         11.95         12.18         0.19 o                         
   3  -1   9         12.17         12.99         0.13 o                         
  -3   0   9        237.33        249.38         1.05 o                         
  -2   0   9         24.10         23.73         0.32 o                         
  -1   0   9          0.28          0.29         0.03 o                         
   0   0   9         17.90         23.23         0.21 o                         
   1   0   9          1.17          1.02         0.04 o                         
   2   0   9         26.08         26.27         0.35 o                         
   3   0   9          0.17          0.12         0.05 o                         
  -3   1   9        232.17        238.27         1.21 o                         
  -2   1   9         96.28        100.18         0.70 o                         
  -1   1   9        101.85         98.84         0.92 o                         
   0   1   9          3.63          3.44         0.06 o                         
   1   1   9        145.19        144.62         0.78 o                         
   2   1   9         11.48         11.86         0.18 o                         
   3   1   9         12.18         12.65         0.15 o                         
  -3   2   9         10.79         10.70         0.15 o                         
  -2   2   9         65.68         70.91         0.50 o                         
  -1   2   9         76.03         75.12         0.46 o                         
   0   2   9         74.06         74.82         0.48 o                         
   1   2   9        123.48        123.36         1.01 o                         
   2   2   9         90.77         97.85         0.75 o                         
   3   2   9         36.82         34.37         0.70 o                         
  -3   3   9         37.37         36.56         0.40 o                         
  -2   3   9          9.32         10.07         0.16 o                         
  -1   3   9         38.63         37.18         0.33 o                         
   0   3   9        425.71        429.30         3.13 o                         
   1   3   9         91.01         94.63         1.46 o                         
   2   3   9         32.73         34.68         0.34 o                         
   3   3   9          5.07          5.12         0.10 o                         
  -3   4   9         27.70         27.13         0.34 o                         
  -2   4   9         51.80         53.48         0.43 o                         
  -1   4   9         83.38         83.97         1.14 o                         
   0   4   9        104.95        105.72         1.33 o                         
   1   4   9         43.85         44.23         1.06 o                         
   2   4   9          3.47          3.35         0.07 o                         
  -3   5   9          3.19          3.23         0.09 o                         
  -2   5   9        102.63        101.34         0.62 o                         
  -1   5   9          5.70          5.32         0.10 o                         
   0   5   9         22.38         22.68         0.34 o                         
   1   5   9          8.95          9.89         0.21 o                         
   2   5   9          5.13          5.51         0.14 o                         
  -2   6   9         13.87         14.10         0.26 o                         
  -1   6   9          5.09          4.96         0.12 o                         
   0   6   9         32.70         33.46         0.29 o                         
   1   6   9          2.24          3.02         0.10 o                         
  -1   7   9          8.87          9.05         0.37 o                         
   0   7   9         26.94         26.86         0.22 o                         
  -2  -6  10          9.34         10.21         0.16 o                         
  -1  -6  10         11.10         10.83         0.15 o                         
   0  -6  10         30.83         33.18         0.39 o                         
   1  -6  10         14.44         16.82         0.22 o                         
  -2  -5  10          8.35          7.89         0.14 o                         
  -1  -5  10          9.37         10.06         0.15 o                         
   0  -5  10         12.73         12.85         0.16 o                         
   1  -5  10          7.11          7.16         0.12 o                         
   2  -5  10         17.35         16.88         0.21 o                         
  -3  -4  10          0.12          0.07         0.05 o                         
  -2  -4  10          1.03          1.12         0.10 o                         
  -1  -4  10         76.44         75.84         0.53 o                         
   0  -4  10          2.27          2.57         0.05 o                         
   1  -4  10         53.33         58.19         0.30 o                         
   2  -4  10         12.23         12.77         0.14 o                         
  -3  -3  10         32.10         32.92         0.28 o                         
  -2  -3  10         27.20         26.52         0.29 o                         
  -1  -3  10        149.05        151.40         1.90 o                         
   0  -3  10         92.68         93.03         1.08 o                         
   1  -3  10        233.87        243.07         1.76 o                         
   2  -3  10         12.61         12.91         0.16 o                         
  -3  -2  10          1.35          1.15         0.11 o                         
  -2  -2  10        296.93        298.78         1.56 o                         
  -1  -2  10        108.06        114.94         1.29 o                         
   0  -2  10        215.36        212.49         1.68 o                         
   1  -2  10         50.56         51.28         0.42 o                         
   2  -2  10        132.81        144.84         0.88 o                         
   3  -2  10         16.66         16.07         0.58 o                         
  -3  -1  10         19.48         18.95         0.26 o                         
  -2  -1  10        134.78        139.29         0.95 o                         
  -1  -1  10         27.23         23.81         0.25 o                         
   0  -1  10         13.21         13.34         0.15 o                         
   1  -1  10          3.74          4.05         0.06 o                         
   2  -1  10         41.17         44.55         0.31 o                         
   3  -1  10         76.60         72.40         0.47 o                         
  -3   0  10          0.40          0.46         0.08 o                         
  -2   0  10        105.83        104.38         0.93 o                         
  -1   0  10          6.21          5.89         0.09 o                         
   0   0  10         42.63         43.30         0.50 o                         
   1   0  10          3.61          3.16         0.05 o                         
   2   0  10         38.17         39.43         0.51 o                         
   3   0  10         23.48         21.09         0.73 o                         
  -3   1  10         19.57         18.64         0.24 o                         
  -2   1  10        134.36        138.49         0.65 o                         
  -1   1  10         27.25         23.88         0.22 o                         
   0   1  10         12.97         13.04         0.10 o                         
   1   1  10          3.80          4.16         0.06 o                         
   2   1  10         40.61         43.11         0.24 o                         
   3   1  10         76.94         69.30         1.92 o                         
  -3   2  10          1.33          1.15         0.09 o                         
  -2   2  10        297.74        301.56         1.31 o                         
  -1   2  10        107.84        117.25         0.76 o                         
   0   2  10        213.69        212.30         1.58 o                         
   1   2  10         50.37         50.50         0.57 o                         
   2   2  10        132.54        141.93         0.58 o                         
   3   2  10         16.84         15.02         0.45 o                         
  -3   3  10         32.11         33.57         0.31 o                         
  -2   3  10         27.06         26.63         0.29 o                         
  -1   3  10        150.00        149.01         1.58 o                         
   0   3  10         92.05         92.30         0.80 o                         
   1   3  10        235.27        243.85         2.07 o                         
   2   3  10         12.41         12.46         0.12 o                         
  -3   4  10          0.13          0.05         0.04 o                         
  -2   4  10          1.07          1.09         0.07 o                         
  -1   4  10         76.30         76.43         0.48 o                         
   0   4  10          2.22          2.44         0.07 o                         
   1   4  10         53.54         57.09         0.78 o                         
   2   4  10         12.01         11.96         0.21 o                         
  -2   5  10          8.48          7.95         0.10 o                         
  -1   5  10          9.40          9.93         0.12 o                         
   0   5  10         12.72         12.74         0.15 o                         
   1   5  10          7.17          7.20         0.12 o                         
   2   5  10         17.44         17.20         0.35 o                         
  -2   6  10          9.41         10.04         0.29 o                         
  -1   6  10         11.34         11.01         0.17 o                         
   0   6  10         30.19         31.88         0.36 o                         
   1   6  10         14.46         16.60         0.28 o                         
  -1  -6  11          8.42          8.30         0.20 o                         
   0  -6  11         42.68         44.35         3.14 o                         
  -2  -5  11          0.28          0.19         0.05 o                         
  -1  -5  11          2.69          2.77         0.06 o                         
   0  -5  11          3.77          3.74         0.08 o                         
   1  -5  11         20.86         21.25         0.31 o                         
  -3  -4  11          0.36          0.47         0.08 o                         
  -2  -4  11          9.28          9.75         0.19 o                         
  -1  -4  11         27.32         28.24         0.26 o                         
   0  -4  11         62.82         67.79         0.72 o                         
   1  -4  11         61.53         62.43         0.57 o                         
   2  -4  11         55.52         56.75         0.84 o                         
  -3  -3  11         13.88         13.19         0.17 o                         
  -2  -3  11          7.31          7.20         0.12 o                         
  -1  -3  11         78.23         78.30         0.57 o                         
   0  -3  11        119.75        125.18         1.33 o                         
   1  -3  11         69.85         72.62         1.05 o                         
   2  -3  11          4.63          4.21         0.08 o                         
  -3  -2  11         38.85         38.97         0.33 o                         
  -2  -2  11          0.73          0.58         0.05 o                         
  -1  -2  11        175.29        169.31         1.98 o                         
   0  -2  11         17.48         16.24         0.19 o                         
   1  -2  11         80.34         81.52         0.94 o                         
   2  -2  11         42.75         43.91         0.25 o                         
  -3  -1  11          8.83          9.06         0.35 o                         
  -2  -1  11         39.45         41.81         0.25 o                         
  -1  -1  11        139.68        128.36         1.00 o                         
   0  -1  11          2.24          1.62         0.05 o                         
   1  -1  11         70.61         69.10         0.92 o                         
   2  -1  11         32.16         34.45         0.27 o                         
  -3   0  11          1.02          0.81         0.08 o                         
  -2   0  11          0.26          0.12         0.05 o                         
  -1   0  11         12.95         13.45         0.19 o                         
   0   0  11         19.71         16.99         0.22 o                         
   1   0  11          2.74          2.16         0.05 o                         
   2   0  11          1.32          1.20         0.05 o                         
   3   0  11          5.27          4.24         0.15 o                         
  -3   1  11          8.96          9.08         0.39 o                         
  -2   1  11         38.52         39.92         0.49 o                         
  -1   1  11        140.00        128.85         1.44 o                         
   0   1  11          2.19          1.52         0.04 o                         
   1   1  11         70.24         68.38         0.81 o                         
   2   1  11         32.21         32.96         0.46 o                         
  -3   2  11         38.75         37.98         0.32 o                         
  -2   2  11          0.74          0.60         0.07 o                         
  -1   2  11        174.59        169.63         1.91 o                         
   0   2  11         17.93         16.56         0.19 o                         
   1   2  11         79.97         79.98         0.72 o                         
   2   2  11         43.32         42.39         0.39 o                         
  -3   3  11         13.97         13.24         0.30 o                         
  -2   3  11          7.60          7.36         0.13 o                         
  -1   3  11         78.65         77.57         0.70 o                         
   0   3  11        120.03        124.33         0.62 o                         
   1   3  11         69.35         72.12         0.65 o                         
   2   3  11          4.59          4.07         0.08 o                         
  -3   4  11          0.34          0.37         0.07 o                         
  -2   4  11          9.26         10.10         0.12 o                         
  -1   4  11         27.56         28.81         0.19 o                         
   0   4  11         63.74         65.79         0.66 o                         
   1   4  11         60.90         62.64         0.77 o                         
   2   4  11         55.88         50.96         1.26 o                         
  -2   5  11          0.27          0.21         0.05 o                         
  -1   5  11          2.64          2.65         0.08 o                         
   0   5  11          3.86          3.76         0.09 o                         
   1   5  11         20.33         21.87         0.30 o                         
  -1   6  11          8.33          7.87         0.25 o                         
   0   6  11         42.55         45.19         0.49 o                         
  -2  -5  12          1.36          1.82         0.08 o                         
  -1  -5  12          4.86          5.45         0.11 o                         
   0  -5  12         13.21         15.07         0.14 o                         
   1  -5  12         42.51         44.12         1.00 o                         
  -2  -4  12         15.16         16.38         0.25 o                         
  -1  -4  12         17.80         19.75         0.24 o                         
   0  -4  12         14.21         14.39         0.16 o                         
   1  -4  12         23.32         22.33         0.60 o                         
  -3  -3  12         26.93         25.56         0.35 o                         
  -2  -3  12         12.74         14.01         0.21 o                         
  -1  -3  12          1.79          1.99         0.05 o                         
   0  -3  12         85.64         89.63         0.96 o                         
   1  -3  12          5.25          5.54         0.09 o                         
   2  -3  12         11.91         11.23         0.23 o                         
  -3  -2  12         12.46         11.74         0.48 o                         
  -2  -2  12         18.19         17.05         0.17 o                         
  -1  -2  12         12.72         14.47         0.22 o                         
   0  -2  12         11.45         10.72         0.16 o                         
   1  -2  12          8.22          8.28         0.17 o                         
   2  -2  12         18.27         18.46         0.24 o                         
  -3  -1  12         21.14         20.06         0.28 o                         
  -2  -1  12         38.87         38.63         0.32 o                         
  -1  -1  12         16.86         15.31         0.21 o                         
   0  -1  12         38.44         36.01         0.46 o                         
   1  -1  12         36.80         37.74         0.32 o                         
   2  -1  12         10.27         10.51         0.17 o                         
  -3   0  12          2.21          2.33         0.11 o                         
  -2   0  12          0.20          0.23         0.06 o                         
  -1   0  12          6.47          7.78         0.14 o                         
   0   0  12        168.29        156.54         1.44 o                         
   1   0  12          6.85          6.79         0.08 o                         
   2   0  12         86.97         89.61         0.67 o                         
  -3   1  12         21.06         19.96         0.26 o                         
  -2   1  12         38.63         37.66         0.37 o                         
  -1   1  12         17.08         15.44         0.17 o                         
   0   1  12         38.24         34.70         0.34 o                         
   1   1  12         37.04         37.49         0.32 o                         
   2   1  12         10.04         10.20         0.23 o                         
  -3   2  12         12.52         11.77         0.29 o                         
  -2   2  12         18.31         17.13         0.20 o                         
  -1   2  12         12.72         14.54         0.15 o                         
   0   2  12         11.38         10.31         0.15 o                         
   1   2  12          8.22          8.17         0.09 o                         
   2   2  12         18.31         17.37         0.50 o                         
  -3   3  12         27.20         24.21         0.30 o                         
  -2   3  12         12.45         13.88         0.19 o                         
  -1   3  12          1.82          2.04         0.06 o                         
   0   3  12         85.22         85.72         0.85 o                         
   1   3  12          5.57          5.86         0.11 o                         
   2   3  12         11.86         10.81         0.16 o                         
  -2   4  12         15.10         16.25         0.23 o                         
  -1   4  12         17.92         18.05         0.33 o                         
   0   4  12         14.20         13.80         0.15 o                         
   1   4  12         23.61         23.05         0.31 o                         
  -2   5  12          1.37          1.70         0.07 o                         
  -1   5  12          4.78          5.05         0.15 o                         
   0   5  12         13.39         14.70         0.21 o                         
   1   5  12         42.66         40.59         0.27 o                         
  -1  -5  13         36.00         36.78         2.54 o                         
   0  -5  13         23.29         20.78         0.31 o                         
  -2  -4  13         27.55         27.54         0.92 o                         
  -1  -4  13          3.82          3.32         0.16 o                         
   0  -4  13          4.56          5.60         0.09 o                         
   1  -4  13         24.54         24.05         0.26 o                         
  -2  -3  13          0.20          0.27         0.06 o                         
  -1  -3  13          4.65          5.00         0.10 o                         
   0  -3  13         25.34         27.06         0.34 o                         
   1  -3  13          0.43          0.37         0.05 o                         
  -3  -2  13          8.12          6.42         0.16 o                         
  -2  -2  13         34.12         33.15         0.47 o                         
  -1  -2  13          8.97          9.77         0.13 o                         
   0  -2  13          0.35          0.49         0.05 o                         
   1  -2  13          9.00          8.66         0.12 o                         
   2  -2  13         15.49         14.88         0.61 o                         
  -3  -1  13          0.83          1.02         0.10 o                         
  -2  -1  13          3.39          3.11         0.10 o                         
  -1  -1  13          3.14          2.52         0.08 o                         
   0  -1  13         18.79         18.22         0.22 o                         
   1  -1  13         18.90         18.54         0.23 o                         
   2  -1  13          9.62          9.47         0.20 o                         
  -3   0  13          9.50          9.94         0.24 o                         
  -2   0  13         19.76         20.10         0.42 o                         
  -1   0  13         55.63         54.18         0.70 o                         
   0   0  13          2.91          2.59         0.07 o                         
   1   0  13         69.01         67.12         0.50 o                         
   2   0  13          4.66          4.72         0.11 o                         
  -3   1  13          0.86          0.93         0.11 o                         
  -2   1  13          3.41          3.25         0.08 o                         
  -1   1  13          3.12          2.50         0.06 o                         
   0   1  13         19.22         17.82         0.20 o                         
   1   1  13         18.85         19.07         0.22 o                         
   2   1  13          9.88          9.66         0.14 o                         
  -3   2  13          8.13          6.44         0.17 o                         
  -2   2  13         34.51         33.75         0.28 o                         
  -1   2  13          8.73          9.27         0.12 o                         
   0   2  13          0.32          0.44         0.04 o                         
   1   2  13          8.87          8.51         0.14 o                         
   2   2  13         15.72         14.55         0.19 o                         
  -2   3  13          0.19          0.28         0.04 o                         
  -1   3  13          4.69          4.91         0.08 o                         
   0   3  13         25.22         26.54         0.44 o                         
   1   3  13          0.42          0.39         0.05 o                         
  -2   4  13         27.86         28.71         0.27 o                         
  -1   4  13          3.77          3.44         0.10 o                         
   0   4  13          4.51          5.14         0.15 o                         
   1   4  13         24.56         23.39         0.26 o                         
  -1   5  13         36.12         37.11         0.73 o                         
   0   5  13         23.19         22.12         0.33 o                         
  -1  -4  14         12.27         13.74         0.19 o                         
   0  -4  14         19.35         19.39         0.68 o                         
  -2  -3  14          6.99          6.66         0.13 o                         
  -1  -3  14         18.82         20.32         0.26 o                         
   0  -3  14          8.13          8.38         0.13 o                         
   1  -3  14         11.51         10.77         0.16 o                         
  -2  -2  14          7.07          6.40         0.44 o                         
  -1  -2  14         11.74         12.69         0.26 o                         
   0  -2  14          2.74          3.10         0.06 o                         
   1  -2  14          9.40          9.12         0.13 o                         
  -2  -1  14         15.35         15.41         0.61 o                         
  -1  -1  14         39.89         40.10         0.66 o                         
   0  -1  14          5.73          5.85         0.09 o                         
   1  -1  14          6.40          6.22         0.12 o                         
  -2   0  14          8.14         10.33         0.15 o                         
  -1   0  14         27.37         26.55         0.43 o                         
   0   0  14          1.32          0.86         0.06 o                         
   1   0  14         11.97         10.49         0.19 o                         
  -2   1  14         15.38         15.82         0.17 o                         
  -1   1  14         39.92         39.97         0.23 o                         
   0   1  14          5.95          6.20         0.09 o                         
   1   1  14          6.39          6.03         0.11 o                         
  -2   2  14          7.13          7.07         0.10 o                         
  -1   2  14         11.49         12.11         0.18 o                         
   0   2  14          2.79          3.07         0.07 o                         
   1   2  14          9.37          9.27         0.22 o                         
  -2   3  14          6.99          6.22         0.46 o                         
  -1   3  14         18.91         19.43         0.57 o                         
   0   3  14          8.28          8.31         0.25 o                         
   1   3  14         11.46         10.67         0.18 o                         
  -1   4  14         12.08         12.02         0.75 o                         
   0   4  14         19.54         18.92         0.21 o                         
  -1  -3  15          8.65          8.12         0.28 o                         
   0  -3  15         10.98         10.75         0.16 o                         
  -1  -2  15         10.16         11.34         0.27 o                         
   0  -2  15         25.51         26.88         0.51 o                         
  -2  -1  15          8.89          9.70         0.58 o                         
  -1  -1  15          3.04          2.99         0.08 o                         
   0  -1  15          9.63          9.94         0.14 o                         
   1  -1  15          7.79          7.24         0.25 o                         
  -2   0  15          7.15          7.23         0.14 o                         
  -1   0  15          0.48          0.41         0.05 o                         
   0   0  15         44.40         40.18         0.82 o                         
   1   0  15          0.00          0.05         0.05 o                         
  -2   1  15          8.97          9.27         0.16 o                         
  -1   1  15          3.13          2.90         0.14 o                         
   0   1  15          9.64          9.67         0.12 o                         
   1   1  15          7.78          6.36         0.17 o                         
  -1   2  15         10.31         11.92         0.17 o                         
   0   2  15         25.30         26.84         0.38 o                         
  -1   3  15          8.79          8.34         0.35 o                         
   0   3  15         10.71         10.79         0.15 o                         
  -1  -1  16         13.01         14.72         0.25 o                         
  -1   0  16          0.37          0.26         0.04 o                         
   0   0  16          5.56          5.41         0.12 o                         
  -1   1  16         13.09         14.18         0.18 o                         
                                                                                
